# Supplementary material for: Optimising CNT-FET biosensor design through modelling of biomolecular electrostatic gating and its application to β-lactamase detection
Source: Nat Commun. 2024 Aug 29;15:7482. doi: 10.1038/s41467-024-51325-6 (PMC11362306; doi:10.1038/s41467-024-51325-6)
Supplement: Supplementary file 4 — Source Data [file 41467_2024_51325_MOESM4_ESM.xlsx]

## Sheet: Figure 2a
BLIP 41 AzF								BLIP 213 AzF
# This file was created Wed Nov 23 17:47:06 2022								# This file was created Wed Nov 23 17:47:33 2022
# Created by:								# Created by:
# :-) GROMACS - gmx rms	2022.3-Homebrew (-:							# :-) GROMACS - gmx rms	2022.3-Homebrew (-:
#								#
# Executable: /usr/local/bin/../Cellar/gromacs/2022.3/bin/gmx								# Executable: /usr/local/bin/../Cellar/gromacs/2022.3/bin/gmx
# Data prefix: /usr/local/bin/../Cellar/gromacs/2022.3								# Data prefix: /usr/local/bin/../Cellar/gromacs/2022.3
# Working dir: /Users/harleyworthy/Documents/Becks/BLIP-II/AF_BLIP-II_41_AzF/Repeat_7								# Working dir: /Users/harleyworthy/Documents/Becks/BLIP-II/AF_BLIP-II_213_AzF/Repeat_5
# Command line:								# Command line:
# gmx rms -s no_water.tpr -f md_0_1_noPBC_7_crop.xtc -n CCC_phenyl.ndx -o CCC_phenyl_RMSD_R7.xvg								# gmx rms -s no_water.tpr -f md_0_1_noPBC_5_crop.xtc -n CCC_phenyl.ndx -o CCC_phenyl_RMSD_R5.xvg -tu ns
# gmx rms is part of G R O M A C S:								# gmx rms is part of G R O M A C S:
#								#
# Guyana Rwanda Oman Macau Angola Cameroon Senegal								# Gromacs Runs One Microsecond At Cannonball Speeds
#								#
@ title "RMSD"								@ title "RMSD"
@ xaxis label "Time (ps)"								@ xaxis label "Time (ns)"
@ yaxis label "RMSD (nm)"								@ yaxis label "RMSD (nm)"
@TYPE xy								@TYPE xy
@ subtitle "r_41_&_CA after lsq fit to r_41_&_CT1_CT2_C"								@ subtitle "r_213_&_CA after lsq fit to r_213_&_CT1_CT2_C"
Time (ns)	RMSD (nm)							Time (ns)	RMSD (nm)
10	0.405083							10	0.0605709
10.01	0.402778							10.01	0.0767499
10.02	0.357378							10.02	0.0430945
10.03	0.453364							10.03	0.0454735
10.04	0.378877							10.04	0.0136217
10.05	0.391909							10.05	0.0878758
10.06	0.459472							10.06	0.0379111
10.07	0.458549							10.07	0.061739
10.08	0.439753							10.08	0.0698771
10.09	0.408988							10.09	0.0803319
10.1	0.396421							10.1	0.0663872
10.11	0.379651							10.11	0.0261816
10.12	0.36407							10.12	0.0916123
10.13	0.350292							10.13	0.107346
10.14	0.443183							10.14	0.051618
10.15	0.41979							10.15	0.0480005
10.16	0.372961							10.16	0.0709233
10.17	0.352835							10.17	0.0303549
10.18	0.456058							10.18	0.129223
10.19	0.388555							10.19	0.123228
10.2	0.406185							10.2	0.0526852
10.21	0.371931							10.21	0.0627102
10.22	0.441399							10.22	0.0618489
10.23	0.375961							10.23	0.0437202
10.24	0.413544							10.24	0.0451819
10.25	0.41699							10.25	0.0304759
10.26	0.378811							10.26	0.0731561
10.27	0.437282							10.27	0.110953
10.28	0.391763							10.28	0.0842656
10.29	0.460632							10.29	0.0325339
10.3	0.463836							10.3	0.0525516
10.31	0.401674							10.31	0.099194
10.32	0.470118							10.32	0.0962716
10.33	0.423307							10.33	0.0785469
10.34	0.482641							10.34	0.0945936
10.35	0.448316							10.35	0.159192
10.36	0.391307							10.36	0.0297246
10.37	0.45005							10.37	0.0536128
10.38	0.432246							10.38	0.061647
10.39	0.427858							10.39	0.0279072
10.4	0.435274							10.4	0.0507847
10.41	0.46259							10.41	0.0578623
10.42	0.458495							10.42	0.0276012
10.43	0.38129							10.43	0.0360048
10.44	0.390475							10.44	0.048766
10.45	0.497505							10.45	0.0544069
10.46	0.451935							10.46	0.080152
10.47	0.444715							10.47	0.0549062
10.48	0.419572							10.48	0.0506742
10.49	0.415725							10.49	0.0666849
10.5	0.448411							10.5	0.0380428
10.51	0.452287							10.51	0.0969109
10.52	0.404168							10.52	0.053126
10.53	0.458201							10.53	0.0929958
10.54	0.459873							10.54	0.0562059
10.55	0.415138							10.55	0.032932
10.56	0.450708							10.56	0.0395136
10.57	0.423598							10.57	0.0153244
10.58	0.417765							10.58	0.0347089
10.59	0.44247							10.59	0.0586425
10.6	0.385036							10.6	0.130881
10.61	0.411212							10.61	0.0697615
10.62	0.390382							10.62	0.0319733
10.63	0.379159							10.63	0.142028
10.64	0.416686							10.64	0.0708462
10.65	0.386178							10.65	0.144071
10.66	0.43733							10.66	0.0461263
10.67	0.413572							10.67	0.11926
10.68	0.406219							10.68	0.0941594
10.69	0.446015							10.69	0.0403774
10.7	0.475176							10.7	0.0437126
10.71	0.471036							10.71	0.0464572
10.72	0.359155							10.72	0.189307
10.73	0.435247							10.73	0.0638026
10.74	0.388839							10.74	0.0565461
10.75	0.429953							10.75	0.0754565
10.76	0.446876							10.76	0.0744657
10.77	0.335794							10.77	0.0299922
10.78	0.435271							10.78	0.0257735
10.79	0.470729							10.79	0.0462956
10.8	0.43087							10.8	0.044625
10.81	0.415109							10.81	0.0453597
10.82	0.427879							10.82	0.0659452
10.83	0.481484							10.83	0.102691
10.84	0.437862							10.84	0.0435195
10.85	0.394732							10.85	0.0768306
10.86	0.437528							10.86	0.0479974
10.87	0.447368							10.87	0.0234801
10.88	0.467485							10.88	0.0492626
10.89	0.463686							10.89	0.0630176
10.9	0.40534							10.9	0.0712031
10.91	0.434455							10.91	0.0454026
10.92	0.440515							10.92	0.0365444
10.93	0.447549							10.93	0.0180311
10.94	0.456423							10.94	0.0248314
10.95	0.45803							10.95	0.0362024
10.96	0.382856							10.96	0.0400813
10.97	0.429598							10.97	0.0367055
10.98	0.46619							10.98	0.0556154
10.99	0.454742							10.99	0.0372985
11	0.443814							11	0.0411957
11.01	0.488662							11.01	0.0707311
11.02	0.434792							11.02	0.0417479
11.03	0.484905							11.03	0.0326221
11.04	0.437085							11.04	0.0510829
11.05	0.46992							11.05	0.068529
11.06	0.449351							11.06	0.04356
11.07	0.487888							11.07	0.0677056
11.08	0.45608							11.08	0.0590804
11.09	0.428975							11.09	0.0239833
11.1	0.498955							11.1	0.140309
11.11	0.465342							11.11	0.0530937
11.12	0.438515							11.12	0.0694013
11.13	0.417571							11.13	0.163984
11.14	0.517046							11.14	0.0831078
11.15	0.537947							11.15	0.0639623
11.16	0.505861							11.16	0.0479801
11.17	0.470645							11.17	0.0539861
11.18	0.48686							11.18	0.0263041
11.19	0.444514							11.19	0.0339774
11.2	0.442427							11.2	0.0407032
11.21	0.394463							11.21	0.046436
11.22	0.429912							11.22	0.0855217
11.23	0.502521							11.23	0.0309792
11.24	0.45316							11.24	0.0566777
11.25	0.468637							11.25	0.0856381
11.26	0.419016							11.26	0.0568667
11.27	0.472856							11.27	0.0669833
11.28	0.484321							11.28	0.105019
11.29	0.451164							11.29	0.0360273
11.3	0.470896							11.3	0.0466773
11.31	0.470718							11.31	0.0216363
11.32	0.484396							11.32	0.0366271
11.33	0.473959							11.33	0.0445255
11.34	0.441068							11.34	0.0929361
11.35	0.502729							11.35	0.105401
11.36	0.437256							11.36	0.0280048
11.37	0.446941							11.37	0.0458609
11.38	0.521955							11.38	0.0325536
11.39	0.450593							11.39	0.0574655
11.4	0.460895							11.4	0.0746264
11.41	0.469479							11.41	0.0618086
11.42	0.463289							11.42	0.131704
11.43	0.477613							11.43	0.0322188
11.44	0.497937							11.44	0.0749114
11.45	0.447873							11.45	0.056056
11.46	0.494212							11.46	0.0580487
11.47	0.414019							11.47	0.0674383
11.48	0.440817							11.48	0.0669642
11.49	0.455906							11.49	0.028391
11.5	0.477041							11.5	0.034808
11.51	0.46158							11.51	0.115442
11.52	0.483389							11.52	0.14542
11.53	0.493181							11.53	0.0810356
11.54	0.486657							11.54	0.0704048
11.55	0.432695							11.55	0.0175717
11.56	0.495391							11.56	0.0557953
11.57	0.476249							11.57	0.0725538
11.58	0.492211							11.58	0.0638908
11.59	0.429357							11.59	0.0927395
11.6	0.453949							11.6	0.0712317
11.61	0.378753							11.61	0.051952
11.62	0.436149							11.62	0.0865322
11.63	0.439136							11.63	0.0991164
11.64	0.496846							11.64	0.0864856
11.65	0.436095							11.65	0.0251787
11.66	0.472274							11.66	0.0445549
11.67	0.420244							11.67	0.0661042
11.68	0.472219							11.68	0.0469714
11.69	0.410361							11.69	0.0745302
11.7	0.436498							11.7	0.0483503
11.71	0.469528							11.71	0.142058
11.72	0.434904							11.72	0.0439885
11.73	0.505726							11.73	0.0143795
11.74	0.476768							11.74	0.0511083
11.75	0.42477							11.75	0.110467
11.76	0.466404							11.76	0.0264395
11.77	0.473397							11.77	0.101948
11.78	0.461688							11.78	0.0449364
11.79	0.521605							11.79	0.044545
11.8	0.431222							11.8	0.0194201
11.81	0.465349							11.81	0.0422952
11.82	0.434771							11.82	0.0914183
11.83	0.45267							11.83	0.0386258
11.84	0.508891							11.84	0.0381325
11.85	0.469017							11.85	0.0813667
11.86	0.431474							11.86	0.0346605
11.87	0.43795							11.87	0.032702
11.88	0.385866							11.88	0.0347445
11.89	0.409716							11.89	0.0616647
11.9	0.512252							11.9	0.0670017
11.91	0.493918							11.91	0.107808
11.92	0.461776							11.92	0.0628121
11.93	0.469728							11.93	0.0687412
11.94	0.412342							11.94	0.0817881
11.95	0.472268							11.95	0.105716
11.96	0.40852							11.96	0.0578333
11.97	0.471258							11.97	0.0693116
11.98	0.475504							11.98	0.0305194
11.99	0.465452							11.99	0.0717588
12	0.443178							12	0.0747815
12.01	0.401947							12.01	0.0240329
12.02	0.388449							12.02	0.0793081
12.03	0.432387							12.03	0.0515819
12.04	0.44988							12.04	0.0344537
12.05	0.422515							12.05	0.0477771
12.06	0.511312							12.06	0.0402674
12.07	0.515351							12.07	0.0436202
12.08	0.493415							12.08	0.0254468
12.09	0.488147							12.09	0.103853
12.1	0.43465							12.1	0.0391883
12.11	0.487714							12.11	0.0806714
12.12	0.428147							12.12	0.0381372
12.13	0.429954							12.13	0.0547843
12.14	0.521786							12.14	0.0647229
12.15	0.449412							12.15	0.0658382
12.16	0.421569							12.16	0.0170981
12.17	0.495641							12.17	0.0624945
12.18	0.442655							12.18	0.0761769
12.19	0.421681							12.19	0.0511284
12.2	0.497763							12.2	0.0315142
12.21	0.453796							12.21	0.0612008
12.22	0.38215							12.22	0.0377631
12.23	0.462229							12.23	0.0453183
12.24	0.461072							12.24	0.0971041
12.25	0.439725							12.25	0.0390318
12.26	0.460036							12.26	0.0697379
12.27	0.447458							12.27	0.0624451
12.28	0.451921							12.28	0.0369895
12.29	0.41695							12.29	0.0473001
12.3	0.464411							12.3	0.0649539
12.31	0.472964							12.31	0.0170137
12.32	0.471502							12.32	0.0319914
12.33	0.447885							12.33	0.033384
12.34	0.452621							12.34	0.0280854
12.35	0.478488							12.35	0.0424603
12.36	0.45873							12.36	0.0621209
12.37	0.499897							12.37	0.0584034
12.38	0.409646							12.38	0.0271972
12.39	0.405359							12.39	0.080515
12.4	0.490216							12.4	0.080213
12.41	0.510232							12.41	0.124668
12.42	0.402622							12.42	0.0843447
12.43	0.436564							12.43	0.060547
12.44	0.460711							12.44	0.074338
12.45	0.412578							12.45	0.0894817
12.46	0.449359							12.46	0.0722586
12.47	0.415256							12.47	0.0321672
12.48	0.4677							12.48	0.042505
12.49	0.477049							12.49	0.0283185
12.5	0.447954							12.5	0.0510657
12.51	0.448887							12.51	0.0653426
12.52	0.456346							12.52	0.044078
12.53	0.481646							12.53	0.0672047
12.54	0.421235							12.54	0.0248511
12.55	0.511503							12.55	0.106957
12.56	0.460009							12.56	0.0531076
12.57	0.475049							12.57	0.0543183
12.58	0.455313							12.58	0.0842844
12.59	0.524331							12.59	0.0382225
12.6	0.500742							12.6	0.044656
12.61	0.444984							12.61	0.110306
12.62	0.389297							12.62	0.0902146
12.63	0.477206							12.63	0.0473892
12.64	0.465454							12.64	0.0507191
12.65	0.389764							12.65	0.016837
12.66	0.434435							12.66	0.0678313
12.67	0.443341							12.67	0.0735098
12.68	0.476742							12.68	0.0647935
12.69	0.48719							12.69	0.0773935
12.7	0.462649							12.7	0.0200311
12.71	0.423999							12.71	0.0749987
12.72	0.439077							12.72	0.0866252
12.73	0.457192							12.73	0.0692799
12.74	0.446237							12.74	0.0653036
12.75	0.46515							12.75	0.0550115
12.76	0.428298							12.76	0.0272478
12.77	0.441148							12.77	0.0489138
12.78	0.362503							12.78	0.0781685
12.79	0.456211							12.79	0.0424571
12.8	0.408084							12.8	0.0504064
12.81	0.470196							12.81	0.0542641
12.82	0.440431							12.82	0.0727872
12.83	0.392773							12.83	0.106198
12.84	0.495361							12.84	0.0348569
12.85	0.435018							12.85	0.110047
12.86	0.494077							12.86	0.0417431
12.87	0.416047							12.87	0.0323191
12.88	0.492632							12.88	0.0763185
12.89	0.488726							12.89	0.116141
12.9	0.442102							12.9	0.0651067
12.91	0.498757							12.91	0.0569178
12.92	0.401522							12.92	0.0638259
12.93	0.456538							12.93	0.0328729
12.94	0.490621							12.94	0.0193182
12.95	0.464575							12.95	0.0315193
12.96	0.486354							12.96	0.0484984
12.97	0.405322							12.97	0.0653737
12.98	0.449118							12.98	0.0582542
12.99	0.47267							12.99	0.0497982
13	0.416775							13	0.0745736
13.01	0.436953							13.01	0.0259289
13.02	0.401795							13.02	0.0489257
13.03	0.496394							13.03	0.0291621
13.04	0.466329							13.04	0.0558053
13.05	0.508757							13.05	0.047712
13.06	0.46681							13.06	0.0823919
13.07	0.502715							13.07	0.0572236
13.08	0.465538							13.08	0.023339
13.09	0.478745							13.09	0.0626828
13.1	0.554866							13.1	0.0653408
13.11	0.497933							13.11	0.0489128
13.12	0.425783							13.12	0.046291
13.13	0.503511							13.13	0.0573063
13.14	0.499956							13.14	0.0264272
13.15	0.465576							13.15	0.0195888
13.16	0.487644							13.16	0.0925585
13.17	0.498674							13.17	0.0287273
13.18	0.406307							13.18	0.0648626
13.19	0.41438							13.19	0.0419629
13.2	0.455726							13.2	0.0491167
13.21	0.417203							13.21	0.0413734
13.22	0.468011							13.22	0.0535467
13.23	0.464575							13.23	0.0589909
13.24	0.504611							13.24	0.0445983
13.25	0.433203							13.25	0.0635282
13.26	0.431547							13.26	0.0721436
13.27	0.462383							13.27	0.0484454
13.28	0.472804							13.28	0.0633983
13.29	0.446937							13.29	0.106728
13.3	0.43325							13.3	0.0580283
13.31	0.477841							13.31	0.0499853
13.32	0.499123							13.32	0.109031
13.33	0.516877							13.33	0.0762007
13.34	0.495069							13.34	0.0410356
13.35	0.43572							13.35	0.0513918
13.36	0.453041							13.36	0.0499265
13.37	0.442446							13.37	0.0334652
13.38	0.486192							13.38	0.0572974
13.39	0.497393							13.39	0.0450902
13.4	0.470514							13.4	0.0567638
13.41	0.406128							13.41	0.0384753
13.42	0.498155							13.42	0.0866498
13.43	0.47539							13.43	0.0262789
13.44	0.422627							13.44	0.0718443
13.45	0.476204							13.45	0.0622998
13.46	0.429282							13.46	0.0470447
13.47	0.471233							13.47	0.0417555
13.48	0.424882							13.48	0.018276
13.49	0.456967							13.49	0.0763816
13.5	0.486866							13.5	0.0557967
13.51	0.496391							13.51	0.0986897
13.52	0.453981							13.52	0.0797194
13.53	0.488862							13.53	0.0130468
13.54	0.417765							13.54	0.0447197
13.55	0.377151							13.55	0.0516679
13.56	0.474897							13.56	0.0456587
13.57	0.44747							13.57	0.0615754
13.58	0.516066							13.58	0.0357225
13.59	0.524374							13.59	0.0380134
13.6	0.424258							13.6	0.0316595
13.61	0.429161							13.61	0.0689638
13.62	0.483832							13.62	0.0446218
13.63	0.446933							13.63	0.0903753
13.64	0.489995							13.64	0.041329
13.65	0.473622							13.65	0.0258385
13.66	0.465596							13.66	0.0650285
13.67	0.441371							13.67	0.118766
13.68	0.476702							13.68	0.0771104
13.69	0.475576							13.69	0.0200351
13.7	0.489715							13.7	0.0326299
13.71	0.467193							13.71	0.0700509
13.72	0.453777							13.72	0.0823658
13.73	0.427225							13.73	0.040586
13.74	0.499038							13.74	0.0622475
13.75	0.44581							13.75	0.087087
13.76	0.450189							13.76	0.0200083
13.77	0.433001							13.77	0.0892902
13.78	0.438778							13.78	0.0443714
13.79	0.427848							13.79	0.0587916
13.8	0.426819							13.8	0.0545491
13.81	0.447039							13.81	0.0564052
13.82	0.463053							13.82	0.0793109
13.83	0.499468							13.83	0.0623798
13.84	0.519896							13.84	0.0783807
13.85	0.542631							13.85	0.0220236
13.86	0.402323							13.86	0.0795606
13.87	0.41154							13.87	0.0523013
13.88	0.378313							13.88	0.0650799
13.89	0.482383							13.89	0.0734661
13.9	0.428487							13.9	0.0645941
13.91	0.464669							13.91	0.0780492
13.92	0.511063							13.92	0.0854252
13.93	0.4282							13.93	0.0727831
13.94	0.463751							13.94	0.0985802
13.95	0.451213							13.95	0.107909
13.96	0.491373							13.96	0.179151
13.97	0.451143							13.97	0.0131817
13.98	0.441539							13.98	0.0618051
13.99	0.477914							13.99	0.100367
14	0.469001							14	0.0923432
14.01	0.410438							14.01	0.0335556
14.02	0.375784							14.02	0.0480838
14.03	0.459079							14.03	0.120948
14.04	0.442831							14.04	0.0984748
14.05	0.418784							14.05	0.102049
14.06	0.461298							14.06	0.0578574
14.07	0.397314							14.07	0.0313752
14.08	0.427089							14.08	0.049035
14.09	0.407558							14.09	0.0657922
14.1	0.489314							14.1	0.193644
14.11	0.465583							14.11	0.0351668
14.12	0.502378							14.12	0.0337754
14.13	0.476368							14.13	0.0482467
14.14	0.493225							14.14	0.0300815
14.15	0.453062							14.15	0.0830971
14.16	0.467086							14.16	0.0323889
14.17	0.467911							14.17	0.086063
14.18	0.472472							14.18	0.0456914
14.19	0.453489							14.19	0.111232
14.2	0.453344							14.2	0.0139652
14.21	0.437883							14.21	0.0741936
14.22	0.428776							14.22	0.0563999
14.23	0.454737							14.23	0.0633074
14.24	0.435026							14.24	0.0931956
14.25	0.383255							14.25	0.0597328
14.26	0.495796							14.26	0.117522
14.27	0.426557							14.27	0.0454538
14.28	0.406375							14.28	0.0663867
14.29	0.411654							14.29	0.0262077
14.3	0.438382							14.3	0.0902953
14.31	0.402942							14.31	0.110474
14.32	0.459388							14.32	0.025809
14.33	0.43629							14.33	0.0455205
14.34	0.42922							14.34	0.0237209
14.35	0.3854							14.35	0.0517174
14.36	0.448178							14.36	0.0299375
14.37	0.432045							14.37	0.117172
14.38	0.442526							14.38	0.0439531
14.39	0.469411							14.39	0.0993987
14.4	0.419669							14.4	0.0409539
14.41	0.439317							14.41	0.04613
14.42	0.463619							14.42	0.0286219
14.43	0.42076							14.43	0.0382083
14.44	0.442673							14.44	0.0414938
14.45	0.46836							14.45	0.0530093
14.46	0.519626							14.46	0.0194368
14.47	0.471077							14.47	0.0706631
14.48	0.451601							14.48	0.0575154
14.49	0.517934							14.49	0.0649295
14.5	0.446327							14.5	0.0607164
14.51	0.4816							14.51	0.0597951
14.52	0.451325							14.52	0.051318
14.53	0.432349							14.53	0.0385866
14.54	0.48029							14.54	0.0507958
14.55	0.429596							14.55	0.017735
14.56	0.469897							14.56	0.0454602
14.57	0.436106							14.57	0.0939619
14.58	0.444255							14.58	0.0403381
14.59	0.391993							14.59	0.031176
14.6	0.432071							14.6	0.0984155
14.61	0.393683							14.61	0.0234793
14.62	0.43331							14.62	0.121006
14.63	0.483599							14.63	0.128088
14.64	0.471834							14.64	0.0567024
14.65	0.435582							14.65	0.0768871
14.66	0.404381							14.66	0.0282846
14.67	0.426294							14.67	0.0514714
14.68	0.459376							14.68	0.0668723
14.69	0.424096							14.69	0.0143168
14.7	0.41321							14.7	0.0979257
14.71	0.366492							14.71	0.0495148
14.72	0.395528							14.72	0.0832418
14.73	0.337507							14.73	0.0836078
14.74	0.377892							14.74	0.0359983
14.75	0.466755							14.75	0.0312892
14.76	0.483945							14.76	0.0415016
14.77	0.335719							14.77	0.0685885
14.78	0.483194							14.78	0.0423948
14.79	0.440096							14.79	0.0280034
14.8	0.398427							14.8	0.0774948
14.81	0.449118							14.81	0.0786588
14.82	0.442704							14.82	0.0449619
14.83	0.417974							14.83	0.0730489
14.84	0.420195							14.84	0.134575
14.85	0.450113							14.85	0.13206
14.86	0.429729							14.86	0.0516084
14.87	0.404368							14.87	0.045765
14.88	0.453103							14.88	0.0731084
14.89	0.471321							14.89	0.0798226
14.9	0.429339							14.9	0.0833668
14.91	0.388627							14.91	0.0437057
14.92	0.407794							14.92	0.0389871
14.93	0.438872							14.93	0.150506
14.94	0.45871							14.94	0.0397204
14.95	0.442135							14.95	0.0592538
14.96	0.425313							14.96	0.0539718
14.97	0.482188							14.97	0.096856
14.98	0.450595							14.98	0.0529008
14.99	0.431696							14.99	0.115656
15	0.355066							15	0.136773
15.01	0.329099							15.01	0.0766739
15.02	0.326266							15.02	0.0474645
15.03	0.394074							15.03	0.0445906
15.04	0.403867							15.04	0.0550556
15.05	0.38466							15.05	0.0363584
15.06	0.350986							15.06	0.0537943
15.07	0.489475							15.07	0.0576571
15.08	0.456428							15.08	0.0502854
15.09	0.457845							15.09	0.0551803
15.1	0.434404							15.1	0.0436806
15.11	0.43284							15.11	0.0995285
15.12	0.437216							15.12	0.0727852
15.13	0.39616							15.13	0.0382879
15.14	0.489109							15.14	0.0533671
15.15	0.398942							15.15	0.0697269
15.16	0.410017							15.16	0.0666717
15.17	0.39164							15.17	0.0940235
15.18	0.41432							15.18	0.100529
15.19	0.417119							15.19	0.0295717
15.2	0.465351							15.2	0.0246404
15.21	0.393975							15.21	0.028836
15.22	0.451864							15.22	0.04272
15.23	0.423576							15.23	0.0434792
15.24	0.402597							15.24	0.0356129
15.25	0.438005							15.25	0.0322619
15.26	0.449125							15.26	0.0482526
15.27	0.461055							15.27	0.0470441
15.28	0.468362							15.28	0.129336
15.29	0.416035							15.29	0.0604808
15.3	0.368047							15.3	0.0292801
15.31	0.347183							15.31	0.0541073
15.32	0.267298							15.32	0.0365856
15.33	0.375843							15.33	0.0643279
15.34	0.424955							15.34	0.0551189
15.35	0.381912							15.35	0.0427376
15.36	0.362607							15.36	0.0593467
15.37	0.441536							15.37	0.104418
15.38	0.312179							15.38	0.0480512
15.39	0.387016							15.39	0.114732
15.4	0.385669							15.4	0.0647254
15.41	0.396361							15.41	0.100735
15.42	0.421578							15.42	0.0504267
15.43	0.431457							15.43	0.0343964
15.44	0.408037							15.44	0.0352042
15.45	0.402329							15.45	0.0778919
15.46	0.374507							15.46	0.0665281
15.47	0.391926							15.47	0.0674583
15.48	0.387021							15.48	0.0323937
15.49	0.316258							15.49	0.0269379
15.5	0.313428							15.5	0.0368439
15.51	0.432389							15.51	0.0411278
15.52	0.402953							15.52	0.0793905
15.53	0.435279							15.53	0.0509813
15.54	0.456471							15.54	0.0719058
15.55	0.444038							15.55	0.0307683
15.56	0.41588							15.56	0.106463
15.57	0.41265							15.57	0.0707179
15.58	0.449324							15.58	0.0323321
15.59	0.451745							15.59	0.0982382
15.6	0.443891							15.6	0.0568342
15.61	0.470144							15.61	0.0344162
15.62	0.446392							15.62	0.0273285
15.63	0.467703							15.63	0.0254162
15.64	0.448503							15.64	0.0629853
15.65	0.439136							15.65	0.0649828
15.66	0.397351							15.66	0.044256
15.67	0.451665							15.67	0.0648234
15.68	0.467101							15.68	0.0541218
15.69	0.444074							15.69	0.0852663
15.7	0.401985							15.7	0.0966113
15.71	0.470264							15.71	0.0694935
15.72	0.443008							15.72	0.0991274
15.73	0.414562							15.73	0.0204402
15.74	0.470668							15.74	0.0728265
15.75	0.396241							15.75	0.0871231
15.76	0.369291							15.76	0.034882
15.77	0.43069							15.77	0.06121
15.78	0.392708							15.78	0.0882752
15.79	0.396962							15.79	0.063266
15.8	0.486578							15.8	0.030782
15.81	0.488715							15.81	0.0633459
15.82	0.404153							15.82	0.0388888
15.83	0.459437							15.83	0.0417943
15.84	0.460076							15.84	0.0456589
15.85	0.425142							15.85	0.052712
15.86	0.463774							15.86	0.0458257
15.87	0.417131							15.87	0.0383501
15.88	0.478412							15.88	0.064869
15.89	0.536758							15.89	0.0409731
15.9	0.424575							15.9	0.0348199
15.91	0.39172							15.91	0.0554162
15.92	0.514417							15.92	0.0797788
15.93	0.470248							15.93	0.0479681
15.94	0.489265							15.94	0.036563
15.95	0.451178							15.95	0.0550781
15.96	0.469561							15.96	0.0539931
15.97	0.435763							15.97	0.062476
15.98	0.467575							15.98	0.0492099
15.99	0.500125							15.99	0.0255226
16	0.406729							16	0.0918738
16.01	0.453045							16.01	0.0423146
16.02	0.462145							16.02	0.0515343
16.03	0.458906							16.03	0.0518827
16.04	0.461772							16.04	0.0723103
16.05	0.441608							16.05	0.0286252
16.06	0.41394							16.06	0.0316416
16.07	0.393678							16.07	0.0670513
16.08	0.419003							16.08	0.0540082
16.09	0.357245							16.09	0.0412562
16.1	0.36959							16.1	0.0576967
16.11	0.496633							16.11	0.0678097
16.12	0.474926							16.12	0.112938
16.13	0.432328							16.13	0.023655
16.14	0.460159							16.14	0.0475819
16.15	0.471706							16.15	0.0488982
16.16	0.427902							16.16	0.0186931
16.17	0.387628							16.17	0.0462883
16.18	0.449892							16.18	0.0433958
16.19	0.505473							16.19	0.108681
16.2	0.439694							16.2	0.0678208
16.21	0.493866							16.21	0.0473894
16.22	0.465891							16.22	0.0699781
16.23	0.469423							16.23	0.0755865
16.24	0.45952							16.24	0.0643285
16.25	0.46328							16.25	0.0979889
16.26	0.483902							16.26	0.0791869
16.27	0.429871							16.27	0.0809428
16.28	0.492022							16.28	0.0571386
16.29	0.461756							16.29	0.0704941
16.3	0.442199							16.3	0.0839956
16.31	0.432766							16.31	0.0429874
16.32	0.491864							16.32	0.0972026
16.33	0.418811							16.33	0.103002
16.34	0.440416							16.34	0.0441944
16.35	0.470335							16.35	0.0889369
16.36	0.467428							16.36	0.0888315
16.37	0.431931							16.37	0.0444673
16.38	0.472636							16.38	0.056031
16.39	0.465705							16.39	0.094852
16.4	0.414564							16.4	0.0585366
16.41	0.483537							16.41	0.0388971
16.42	0.446545							16.42	0.0331558
16.43	0.45538							16.43	0.0963446
16.44	0.446697							16.44	0.0496137
16.45	0.465767							16.45	0.0486538
16.46	0.470476							16.46	0.0918698
16.47	0.448113							16.47	0.0526697
16.48	0.47671							16.48	0.0779843
16.49	0.42089							16.49	0.0334489
16.5	0.483989							16.5	0.084404
16.51	0.3913							16.51	0.039256
16.52	0.495753							16.52	0.047193
16.53	0.458501							16.53	0.0923307
16.54	0.477899							16.54	0.0397711
16.55	0.430936							16.55	0.0745063
16.56	0.386849							16.56	0.0651645
16.57	0.447978							16.57	0.0327553
16.58	0.33382							16.58	0.057508
16.59	0.487138							16.59	0.051172
16.6	0.457276							16.6	0.0767388
16.61	0.452311							16.61	0.061422
16.62	0.405456							16.62	0.118215
16.63	0.455546							16.63	0.0587046
16.64	0.444778							16.64	0.0648652
16.65	0.43151							16.65	0.106144
16.66	0.452155							16.66	0.069642
16.67	0.411161							16.67	0.0440395
16.68	0.492578							16.68	0.0315639
16.69	0.530189							16.69	0.0851833
16.7	0.490495							16.7	0.0534677
16.71	0.477146							16.71	0.0338946
16.72	0.451291							16.72	0.0573475
16.73	0.442255							16.73	0.0389784
16.74	0.495089							16.74	0.0765329
16.75	0.468089							16.75	0.071617
16.76	0.458382							16.76	0.0489081
16.77	0.443087							16.77	0.0497798
16.78	0.358581							16.78	0.0541914
16.79	0.43262							16.79	0.0550356
16.8	0.429601							16.8	0.0367246
16.81	0.428469							16.81	0.0515078
16.82	0.473804							16.82	0.065457
16.83	0.445103							16.83	0.0838966
16.84	0.41889							16.84	0.0340618
16.85	0.472136							16.85	0.0440332
16.86	0.439566							16.86	0.0497866
16.87	0.477892							16.87	0.0301356
16.88	0.477741							16.88	0.090477
16.89	0.454803							16.89	0.0510016
16.9	0.504345							16.9	0.214646
16.91	0.411251							16.91	0.0350658
16.92	0.426199							16.92	0.0276457
16.93	0.46093							16.93	0.0827193
16.94	0.458835							16.94	0.0622385
16.95	0.456392							16.95	0.0682028
16.96	0.383617							16.96	0.0810066
16.97	0.331711							16.97	0.0746879
16.98	0.421668							16.98	0.0447956
16.99	0.4358							16.99	0.0590427
17	0.481473							17	0.0304671
17.01	0.388032							17.01	0.0271083
17.02	0.368193							17.02	0.061704
17.03	0.419232							17.03	0.0360719
17.04	0.40093							17.04	0.0992942
17.05	0.434537							17.05	0.0764513
17.06	0.31278							17.06	0.0747788
17.07	0.460168							17.07	0.0532052
17.08	0.438285							17.08	0.0430212
17.09	0.440294							17.09	0.0392818
17.1	0.391385							17.1	0.0783531
17.11	0.430861							17.11	0.105105
17.12	0.455267							17.12	0.0229224
17.13	0.380089							17.13	0.0431226
17.14	0.435126							17.14	0.0510387
17.15	0.451967							17.15	0.0316423
17.16	0.349103							17.16	0.0370427
17.17	0.368178							17.17	0.083328
17.18	0.47517							17.18	0.039307
17.19	0.444166							17.19	0.0806521
17.2	0.383568							17.2	0.0238841
17.21	0.403984							17.21	0.0496132
17.22	0.380624							17.22	0.0432029
17.23	0.360305							17.23	0.0585823
17.24	0.425206							17.24	0.0643941
17.25	0.418735							17.25	0.0295511
17.26	0.400949							17.26	0.0480296
17.27	0.405116							17.27	0.046779
17.28	0.440804							17.28	0.0437965
17.29	0.406632							17.29	0.0350672
17.3	0.41974							17.3	0.0417092
17.31	0.369611							17.31	0.075244
17.32	0.309247							17.32	0.0303744
17.33	0.437822							17.33	0.0584684
17.34	0.391787							17.34	0.0657871
17.35	0.377712							17.35	0.0316745
17.36	0.451828							17.36	0.0294259
17.37	0.371149							17.37	0.0743075
17.38	0.404831							17.38	0.0987206
17.39	0.413569							17.39	0.0521564
17.4	0.480857							17.4	0.0641643
17.41	0.408576							17.41	0.0775662
17.42	0.411347							17.42	0.0574421
17.43	0.434894							17.43	0.0194709
17.44	0.433322							17.44	0.150667
17.45	0.44346							17.45	0.114693
17.46	0.449982							17.46	0.0859043
17.47	0.446132							17.47	0.0579287
17.48	0.405974							17.48	0.0213366
17.49	0.463397							17.49	0.0480909
17.5	0.410966							17.5	0.048515
17.51	0.468875							17.51	0.0514623
17.52	0.48313							17.52	0.0757737
17.53	0.482279							17.53	0.0871124
17.54	0.453249							17.54	0.0608705
17.55	0.458138							17.55	0.0332466
17.56	0.42382							17.56	0.0387029
17.57	0.451346							17.57	0.0228247
17.58	0.443838							17.58	0.0731656
17.59	0.502782							17.59	0.0349116
17.6	0.421807							17.6	0.0410143
17.61	0.403626							17.61	0.0418293
17.62	0.408714							17.62	0.0391642
17.63	0.428942							17.63	0.0685424
17.64	0.426708							17.64	0.0841345
17.65	0.368407							17.65	0.0480265
17.66	0.3824							17.66	0.0316787
17.67	0.435538							17.67	0.0414923
17.68	0.45139							17.68	0.0374485
17.69	0.450674							17.69	0.0229617
17.7	0.361108							17.7	0.0723847
17.71	0.452327							17.71	0.161937
17.72	0.443443							17.72	0.048495
17.73	0.36842							17.73	0.0507106
17.74	0.388196							17.74	0.107808
17.75	0.438544							17.75	0.0527736
17.76	0.414229							17.76	0.0415969
17.77	0.378518							17.77	0.0861739
17.78	0.385057							17.78	0.0494753
17.79	0.470537							17.79	0.0648035
17.8	0.473569							17.8	0.0310286
17.81	0.373744							17.81	0.0570767
17.82	0.412102							17.82	0.0245117
17.83	0.409181							17.83	0.0682903
17.84	0.44158							17.84	0.0697216
17.85	0.404461							17.85	0.0549504
17.86	0.422931							17.86	0.0404945
17.87	0.455111							17.87	0.0528316
17.88	0.406964							17.88	0.0531757
17.89	0.434713							17.89	0.073091
17.9	0.441908							17.9	0.11292
17.91	0.399455							17.91	0.0211666
17.92	0.454703							17.92	0.0348451
17.93	0.430769							17.93	0.0375029
17.94	0.42259							17.94	0.024465
17.95	0.401706							17.95	0.0644198
17.96	0.435102							17.96	0.0202921
17.97	0.449483							17.97	0.0808686
17.98	0.441671							17.98	0.0323851
17.99	0.395912							17.99	0.0290512
18	0.43319							18	0.0933791
18.01	0.461755							18.01	0.0609217
18.02	0.42156							18.02	0.0421927
18.03	0.461484							18.03	0.0768237
18.04	0.419584							18.04	0.13044
18.05	0.375447							18.05	0.0424581
18.06	0.437227							18.06	0.0375314
18.07	0.494569							18.07	0.0397736
18.08	0.389823							18.08	0.0289192
18.09	0.472753							18.09	0.0523484
18.1	0.413172							18.1	0.0661354
18.11	0.401041							18.11	0.0616543
18.12	0.419711							18.12	0.0557276
18.13	0.447557							18.13	0.0510606
18.14	0.459582							18.14	0.0915548
18.15	0.389857							18.15	0.0444595
18.16	0.501086							18.16	0.0644195
18.17	0.409855							18.17	0.0405069
18.18	0.448911							18.18	0.0525862
18.19	0.473117							18.19	0.100753
18.2	0.438599							18.2	0.0420406
18.21	0.45725							18.21	0.0708315
18.22	0.49927							18.22	0.0372756
18.23	0.453897							18.23	0.0878064
18.24	0.444034							18.24	0.0160909
18.25	0.434646							18.25	0.0466626
18.26	0.472916							18.26	0.0888705
18.27	0.445032							18.27	0.0851913
18.28	0.454978							18.28	0.0947504
18.29	0.480944							18.29	0.0764872
18.3	0.453986							18.3	0.042191
18.31	0.472633							18.31	0.0522893
18.32	0.467774							18.32	0.0332184
18.33	0.461697							18.33	0.0573603
18.34	0.576313							18.34	0.0608238
18.35	0.451832							18.35	0.0302615
18.36	0.500623							18.36	0.0311141
18.37	0.453513							18.37	0.102061
18.38	0.500803							18.38	0.0274131
18.39	0.503668							18.39	0.0581131
18.4	0.470426							18.4	0.071782
18.41	0.466074							18.41	0.0500609
18.42	0.446517							18.42	0.02567
18.43	0.454176							18.43	0.0407877
18.44	0.391353							18.44	0.0397634
18.45	0.498493							18.45	0.139234
18.46	0.524626							18.46	0.0631925
18.47	0.497105							18.47	0.0317861
18.48	0.434795							18.48	0.124347
18.49	0.466404							18.49	0.112275
18.5	0.456719							18.5	0.082701
18.51	0.477734							18.51	0.0843069
18.52	0.51489							18.52	0.0319679
18.53	0.386664							18.53	0.0951012
18.54	0.4903							18.54	0.0542254
18.55	0.462106							18.55	0.0637837
18.56	0.434808							18.56	0.036226
18.57	0.481622							18.57	0.0690098
18.58	0.466365							18.58	0.0937891
18.59	0.462077							18.59	0.0594862
18.6	0.457665							18.6	0.0528492
18.61	0.505818							18.61	0.055025
18.62	0.503407							18.62	0.0901239
18.63	0.451312							18.63	0.0596264
18.64	0.457889							18.64	0.0783196
18.65	0.461176							18.65	0.0399403
18.66	0.477857							18.66	0.102082
18.67	0.442128							18.67	0.0470581
18.68	0.431896							18.68	0.0553366
18.69	0.422376							18.69	0.0257621
18.7	0.505558							18.7	0.0686434
18.71	0.46741							18.71	0.0626395
18.72	0.404218							18.72	0.0505362
18.73	0.470937							18.73	0.104655
18.74	0.306278							18.74	0.0609038
18.75	0.436461							18.75	0.17182
18.76	0.473757							18.76	0.0420313
18.77	0.445356							18.77	0.0391107
18.78	0.462616							18.78	0.062378
18.79	0.384306							18.79	0.0342616
18.8	0.410461							18.8	0.0424508
18.81	0.488678							18.81	0.0580429
18.82	0.426732							18.82	0.097079
18.83	0.398718							18.83	0.0470804
18.84	0.403241							18.84	0.0319757
18.85	0.465069							18.85	0.0295064
18.86	0.395143							18.86	0.0111515
18.87	0.49442							18.87	0.0750892
18.88	0.448541							18.88	0.065606
18.89	0.52417							18.89	0.0314002
18.9	0.457174							18.9	0.0425343
18.91	0.44546							18.91	0.0539413
18.92	0.453515							18.92	0.0937303
18.93	0.409899							18.93	0.0446066
18.94	0.450008							18.94	0.0509945
18.95	0.426436							18.95	0.0553283
18.96	0.423547							18.96	0.0822073
18.97	0.452017							18.97	0.101512
18.98	0.464096							18.98	0.0385246
18.99	0.487455							18.99	0.224061
19	0.476768							19	0.073142
19.01	0.450984							19.01	0.0769257
19.02	0.48082							19.02	0.102827
19.03	0.442762							19.03	0.11083
19.04	0.41862							19.04	0.0732205
19.05	0.422626							19.05	0.0316681
19.06	0.430507							19.06	0.0370867
19.07	0.434246							19.07	0.108928
19.08	0.483861							19.08	0.0626741
19.09	0.455646							19.09	0.0873622
19.1	0.430778							19.1	0.0564694
19.11	0.426441							19.11	0.0338017
19.12	0.498962							19.12	0.0688043
19.13	0.455198							19.13	0.0203412
19.14	0.435904							19.14	0.0555175
19.15	0.468302							19.15	0.0402664
19.16	0.475543							19.16	0.0476506
19.17	0.461879							19.17	0.117264
19.18	0.417162							19.18	0.0331076
19.19	0.444838							19.19	0.0882476
19.2	0.411108							19.2	0.0425983
19.21	0.44545							19.21	0.0779798
19.22	0.40863							19.22	0.0381538
19.23	0.441467							19.23	0.0435191
19.24	0.453265							19.24	0.076469
19.25	0.465766							19.25	0.0621736
19.26	0.4579							19.26	0.081936
19.27	0.496323							19.27	0.0753743
19.28	0.497502							19.28	0.0714808
19.29	0.491986							19.29	0.0525149
19.3	0.513515							19.3	0.0347315
19.31	0.489221							19.31	0.0519592
19.32	0.44041							19.32	0.0684859
19.33	0.477602							19.33	0.0530413
19.34	0.518526							19.34	0.0588861
19.35	0.46082							19.35	0.0678077
19.36	0.529922							19.36	0.0318903
19.37	0.445948							19.37	0.0564753
19.38	0.466661							19.38	0.095702
19.39	0.492493							19.39	0.0948392
19.4	0.438969							19.4	0.0429591
19.41	0.451637							19.41	0.0409622
19.42	0.468473							19.42	0.0751221
19.43	0.479104							19.43	0.0540683
19.44	0.496541							19.44	0.0702315
19.45	0.495986							19.45	0.0747129
19.46	0.496954							19.46	0.0745147
19.47	0.533754							19.47	0.0178034
19.48	0.433288							19.48	0.0283985
19.49	0.457522							19.49	0.0439912
19.5	0.478214							19.5	0.0914083
19.51	0.412657							19.51	0.112554
19.52	0.448627							19.52	0.0346921
19.53	0.435436							19.53	0.0747009
19.54	0.329417							19.54	0.0289903
19.55	0.379485							19.55	0.0338817
19.56	0.455232							19.56	0.0426936
19.57	0.407868							19.57	0.0487459
19.58	0.35152							19.58	0.0486985
19.59	0.431533							19.59	0.0495326
19.6	0.421642							19.6	0.066292
19.61	0.441327							19.61	0.0316695
19.62	0.355317							19.62	0.0352004
19.63	0.479638							19.63	0.0571345
19.64	0.436481							19.64	0.0947684
19.65	0.500076							19.65	0.0360436
19.66	0.469956							19.66	0.0318342
19.67	0.494116							19.67	0.0897055
19.68	0.468839							19.68	0.124531
19.69	0.412992							19.69	0.0777171
19.7	0.454752							19.7	0.0184723
19.71	0.452408							19.71	0.0884277
19.72	0.457387							19.72	0.0803802
19.73	0.391235							19.73	0.130528
19.74	0.456608							19.74	0.133347
19.75	0.416138							19.75	0.186248
19.76	0.441399							19.76	0.0604385
19.77	0.319555							19.77	0.0376322
19.78	0.410969							19.78	0.0535502
19.79	0.424488							19.79	0.106088
19.8	0.461676							19.8	0.0587455
19.81	0.381218							19.81	0.0526715
19.82	0.485396							19.82	0.041461
19.83	0.449684							19.83	0.0458804
19.84	0.497074							19.84	0.0429539
19.85	0.444602							19.85	0.105191
19.86	0.506887							19.86	0.0499867
19.87	0.472308							19.87	0.0438513
19.88	0.433218							19.88	0.0352446
19.89	0.438278							19.89	0.0328133
19.9	0.454285							19.9	0.0796046
19.91	0.413371							19.91	0.0450838
19.92	0.431416							19.92	0.0392772
19.93	0.448795							19.93	0.0538933
19.94	0.404522							19.94	0.0526947
19.95	0.427676							19.95	0.0237862
19.96	0.413269							19.96	0.0517065
19.97	0.484627							19.97	0.0824393
19.98	0.464318							19.98	0.0951637
19.99	0.46699							19.99	0.0560479
20	0.433662							20	0.0732104
20.01	0.401889							20.01	0.0596336
20.02	0.398797							20.02	0.0257237
20.03	0.43276							20.03	0.0312229
20.04	0.425115							20.04	0.0716204
20.05	0.464889							20.05	0.0455805
20.06	0.451265							20.06	0.0548779
20.07	0.366231							20.07	0.0216401
20.08	0.39108							20.08	0.0657719
20.09	0.417562							20.09	0.0425256
20.1	0.393824							20.1	0.0279441
20.11	0.516286							20.11	0.0267561
20.12	0.445459							20.12	0.0464502
20.13	0.375945							20.13	0.0689364
20.14	0.451558							20.14	0.0827393
20.15	0.415672							20.15	0.0848183
20.16	0.374105							20.16	0.0893022
20.17	0.405531							20.17	0.0717002
20.18	0.436195							20.18	0.0498148
20.19	0.386526							20.19	0.018635
20.2	0.345505							20.2	0.0629566
20.21	0.391281							20.21	0.0476706
20.22	0.482134							20.22	0.0262133
20.23	0.405331							20.23	0.051659
20.24	0.405231							20.24	0.0519092
20.25	0.413195							20.25	0.0660157
20.26	0.457682							20.26	0.226902
20.27	0.430361							20.27	0.0443912
20.28	0.360172							20.28	0.0662179
20.29	0.447911							20.29	0.0299383
20.3	0.414712							20.3	0.0806214
20.31	0.411592							20.31	0.0538925
20.32	0.401338							20.32	0.100648
20.33	0.423024							20.33	0.0914748
20.34	0.388153							20.34	0.0515137
20.35	0.443463							20.35	0.0158671
20.36	0.434204							20.36	0.0828736
20.37	0.409935							20.37	0.0405999
20.38	0.427166							20.38	0.0623202
20.39	0.497882							20.39	0.0321901
20.4	0.469744							20.4	0.0511934
20.41	0.499966							20.41	0.0549048
20.42	0.455139							20.42	0.0470034
20.43	0.432445							20.43	0.0616631
20.44	0.386548							20.44	0.0395248
20.45	0.490644							20.45	0.048045
20.46	0.472008							20.46	0.0536934
20.47	0.422295							20.47	0.0433772
20.48	0.442922							20.48	0.0553654
20.49	0.43609							20.49	0.0714296
20.5	0.485368							20.5	0.105563
20.51	0.531391							20.51	0.07926
20.52	0.450576							20.52	0.0260346
20.53	0.496924							20.53	0.0778442
20.54	0.429388							20.54	0.13961
20.55	0.422756							20.55	0.144997
20.56	0.434413							20.56	0.116507
20.57	0.447989							20.57	0.0431578
20.58	0.406981							20.58	0.0608305
20.59	0.471153							20.59	0.0834232
20.6	0.484402							20.6	0.03875
20.61	0.464448							20.61	0.0560056
20.62	0.454242							20.62	0.0316554
20.63	0.348076							20.63	0.0413084
20.64	0.400714							20.64	0.0265985
20.65	0.461513							20.65	0.0771057
20.66	0.445792							20.66	0.0693145
20.67	0.461533							20.67	0.0473732
20.68	0.337656							20.68	0.0607225
20.69	0.391044							20.69	0.0360905
20.7	0.44806							20.7	0.0751154
20.71	0.506753							20.71	0.0688915
20.72	0.486451							20.72	0.0646085
20.73	0.426506							20.73	0.073442
20.74	0.412057							20.74	0.02067
20.75	0.468665							20.75	0.0394844
20.76	0.427797							20.76	0.0389062
20.77	0.42932							20.77	0.0668923
20.78	0.414708							20.78	0.0526893
20.79	0.472045							20.79	0.0700151
20.8	0.432044							20.8	0.0470928
20.81	0.484657							20.81	0.0671779
20.82	0.517259							20.82	0.045841
20.83	0.526849							20.83	0.0665618
20.84	0.44042							20.84	0.092379
20.85	0.518997							20.85	0.0171805
20.86	0.463445							20.86	0.0546352
20.87	0.470895							20.87	0.0486002
20.88	0.467135							20.88	0.0650727
20.89	0.505023							20.89	0.103266
20.9	0.531796							20.9	0.0184104
20.91	0.456949							20.91	0.0386236
20.92	0.440034							20.92	0.0631384
20.93	0.433155							20.93	0.0417005
20.94	0.428071							20.94	0.0646287
20.95	0.481119							20.95	0.0968605
20.96	0.478573							20.96	0.0842314
20.97	0.49311							20.97	0.0339381
20.98	0.459352							20.98	0.0586333
20.99	0.479597							20.99	0.0609987
21	0.449356							21	0.0252789
21.01	0.434958							21.01	0.081618
21.02	0.478876							21.02	0.0939299
21.03	0.467818							21.03	0.0693572
21.04	0.440535							21.04	0.0468274
21.05	0.485697							21.05	0.0972915
21.06	0.444482							21.06	0.0330439
21.07	0.463993							21.07	0.0788089
21.08	0.405027							21.08	0.0767818
21.09	0.454445							21.09	0.0328161
21.1	0.473108							21.1	0.0438763
21.11	0.472778							21.11	0.0197484
21.12	0.486767							21.12	0.0211746
21.13	0.460703							21.13	0.0351092
21.14	0.464028							21.14	0.0370686
21.15	0.491706							21.15	0.0469771
21.16	0.436423							21.16	0.0567208
21.17	0.447804							21.17	0.108585
21.18	0.433973							21.18	0.0972647
21.19	0.419428							21.19	0.0744802
21.2	0.484867							21.2	0.0257601
21.21	0.428164							21.21	0.0505895
21.22	0.405774							21.22	0.0731834
21.23	0.434538							21.23	0.0502241
21.24	0.343009							21.24	0.0473825
21.25	0.415434							21.25	0.0379182
21.26	0.427052							21.26	0.0703729
21.27	0.4166							21.27	0.0259467
21.28	0.404696							21.28	0.0385425
21.29	0.382588							21.29	0.0561165
21.3	0.386659							21.3	0.0427103
21.31	0.334771							21.31	0.0182202
21.32	0.413104							21.32	0.0835431
21.33	0.430705							21.33	0.132319
21.34	0.384726							21.34	0.0681282
21.35	0.364181							21.35	0.0828607
21.36	0.405315							21.36	0.0312028
21.37	0.400555							21.37	0.0528579
21.38	0.394183							21.38	0.0576818
21.39	0.399534							21.39	0.0617372
21.4	0.441763							21.4	0.0314253
21.41	0.419998							21.41	0.0492714
21.42	0.415976							21.42	0.0671321
21.43	0.436975							21.43	0.0391817
21.44	0.405944							21.44	0.0593004
21.45	0.318815							21.45	0.0550179
21.46	0.423453							21.46	0.0616269
21.47	0.367514							21.47	0.0542581
21.48	0.368617							21.48	0.0613757
21.49	0.390039							21.49	0.0320369
21.5	0.34349							21.5	0.0540464
21.51	0.386384							21.51	0.102415
21.52	0.378808							21.52	0.112966
21.53	0.397513							21.53	0.0661754
21.54	0.406075							21.54	0.0420504
21.55	0.462438							21.55	0.0657748
21.56	0.391674							21.56	0.0384717
21.57	0.472758							21.57	0.0465163
21.58	0.434344							21.58	0.0583896
21.59	0.423343							21.59	0.0396357
21.6	0.445479							21.6	0.0582722
21.61	0.452187							21.61	0.0623254
21.62	0.408982							21.62	0.0385855
21.63	0.387278							21.63	0.0194265
21.64	0.451623							21.64	0.0628848
21.65	0.455179							21.65	0.0235828
21.66	0.506995							21.66	0.0626935
21.67	0.489727							21.67	0.0766222
21.68	0.432477							21.68	0.0311654
21.69	0.399842							21.69	0.0557977
21.7	0.418318							21.7	0.0340108
21.71	0.377705							21.71	0.108106
21.72	0.489873							21.72	0.0471512
21.73	0.381038							21.73	0.0587083
21.74	0.423342							21.74	0.0390766
21.75	0.425063							21.75	0.0339725
21.76	0.405217							21.76	0.077765
21.77	0.453753							21.77	0.0849512
21.78	0.45139							21.78	0.0987744
21.79	0.428787							21.79	0.0768685
21.8	0.419265							21.8	0.0577538
21.81	0.374717							21.81	0.0953391
21.82	0.389793							21.82	0.06463
21.83	0.451569							21.83	0.119712
21.84	0.442929							21.84	0.111548
21.85	0.467714							21.85	0.178214
21.86	0.441043							21.86	0.0447848
21.87	0.431028							21.87	0.0529614
21.88	0.389686							21.88	0.0566509
21.89	0.425653							21.89	0.101028
21.9	0.398821							21.9	0.0608366
21.91	0.403252							21.91	0.0641112
21.92	0.367787							21.92	0.0734003
21.93	0.412717							21.93	0.112522
21.94	0.358785							21.94	0.0612497
21.95	0.423027							21.95	0.0712587
21.96	0.412791							21.96	0.0283076
21.97	0.398404							21.97	0.054287
21.98	0.466577							21.98	0.0341916
21.99	0.431579							21.99	0.052533
22	0.388848							22	0.045209
22.01	0.437262							22.01	0.0515749
22.02	0.420302							22.02	0.0337627
22.03	0.421085							22.03	0.0589708
22.04	0.44858							22.04	0.0541026
22.05	0.419083							22.05	0.0631099
22.06	0.418971							22.06	0.0751986
22.07	0.453285							22.07	0.0712088
22.08	0.358313							22.08	0.0204146
22.09	0.340631							22.09	0.0600136
22.1	0.476222							22.1	0.0536745
22.11	0.408461							22.11	0.036784
22.12	0.452888							22.12	0.0172342
22.13	0.455011							22.13	0.0396299
22.14	0.456455							22.14	0.0581948
22.15	0.438197							22.15	0.0543573
22.16	0.417539							22.16	0.034461
22.17	0.446997							22.17	0.147772
22.18	0.380933							22.18	0.0325303
22.19	0.323619							22.19	0.0232227
22.2	0.400085							22.2	0.0505047
22.21	0.40668							22.21	0.0484577
22.22	0.452812							22.22	0.0552477
22.23	0.454976							22.23	0.0583037
22.24	0.459795							22.24	0.0441934
22.25	0.377233							22.25	0.0467818
22.26	0.429847							22.26	0.0364025
22.27	0.394892							22.27	0.0884014
22.28	0.401485							22.28	0.0739734
22.29	0.432826							22.29	0.054
22.3	0.465992							22.3	0.0809483
22.31	0.45765							22.31	0.0733269
22.32	0.412433							22.32	0.0429778
22.33	0.376776							22.33	0.0385612
22.34	0.378567							22.34	0.0602638
22.35	0.404349							22.35	0.112472
22.36	0.425507							22.36	0.203323
22.37	0.445151							22.37	0.208726
22.38	0.440424							22.38	0.195568
22.39	0.445385							22.39	0.202107
22.4	0.445447							22.4	0.19883
22.41	0.4653							22.41	0.20295
22.42	0.529452							22.42	0.199668
22.43	0.463969							22.43	0.204798
22.44	0.450381							22.44	0.200027
22.45	0.425438							22.45	0.216396
22.46	0.446623							22.46	0.195735
22.47	0.450788							22.47	0.234685
22.48	0.442513							22.48	0.199985
22.49	0.414672							22.49	0.199616
22.5	0.382669							22.5	0.212573
22.51	0.424704							22.51	0.212701
22.52	0.449563							22.52	0.197444
22.53	0.407397							22.53	0.196688
22.54	0.416933							22.54	0.199132
22.55	0.417619							22.55	0.202217
22.56	0.413022							22.56	0.202998
22.57	0.436314							22.57	0.197128
22.58	0.493111							22.58	0.198431
22.59	0.420434							22.59	0.207825
22.6	0.430472							22.6	0.210313
22.61	0.364924							22.61	0.198854
22.62	0.395497							22.62	0.200206
22.63	0.4582							22.63	0.204237
22.64	0.413235							22.64	0.202566
22.65	0.452263							22.65	0.200679
22.66	0.451299							22.66	0.199005
22.67	0.447403							22.67	0.222957
22.68	0.402992							22.68	0.198203
22.69	0.406948							22.69	0.213633
22.7	0.44391							22.7	0.19741
22.71	0.459073							22.71	0.201835
22.72	0.452015							22.72	0.22059
22.73	0.478203							22.73	0.19906
22.74	0.466342							22.74	0.20367
22.75	0.513643							22.75	0.205479
22.76	0.450481							22.76	0.211573
22.77	0.438578							22.77	0.198534
22.78	0.381828							22.78	0.218065
22.79	0.412388							22.79	0.20976
22.8	0.355887							22.8	0.200447
22.81	0.428727							22.81	0.201296
22.82	0.360538							22.82	0.195599
22.83	0.331325							22.83	0.199074
22.84	0.421954							22.84	0.200857
22.85	0.398898							22.85	0.203685
22.86	0.368096							22.86	0.199159
22.87	0.359011							22.87	0.196766
22.88	0.458194							22.88	0.207249
22.89	0.381337							22.89	0.192756
22.9	0.470973							22.9	0.199495
22.91	0.424235							22.91	0.210954
22.92	0.457189							22.92	0.198206
22.93	0.430845							22.93	0.210057
22.94	0.421061							22.94	0.196372
22.95	0.480456							22.95	0.20103
22.96	0.413978							22.96	0.194343
22.97	0.423113							22.97	0.203577
22.98	0.427808							22.98	0.207037
22.99	0.414275							22.99	0.198865
23	0.43983							23	0.214664
23.01	0.43076							23.01	0.203421
23.02	0.360079							23.02	0.210786
23.03	0.387875							23.03	0.191276
23.04	0.372816							23.04	0.200528
23.05	0.469579							23.05	0.194478
23.06	0.409649							23.06	0.196593
23.07	0.429315							23.07	0.205607
23.08	0.430441							23.08	0.201371
23.09	0.377346							23.09	0.20206
23.1	0.41763							23.1	0.196858
23.11	0.429528							23.11	0.200525
23.12	0.368127							23.12	0.197439
23.13	0.465498							23.13	0.204169
23.14	0.410283							23.14	0.198206
23.15	0.38835							23.15	0.19436
23.16	0.366876							23.16	0.200576
23.17	0.423702							23.17	0.207468
23.18	0.379588							23.18	0.199842
23.19	0.427664							23.19	0.199693
23.2	0.445914							23.2	0.217061
23.21	0.410076							23.21	0.212711
23.22	0.436187							23.22	0.223754
23.23	0.415444							23.23	0.195022
23.24	0.442674							23.24	0.199961
23.25	0.484614							23.25	0.206829
23.26	0.442549							23.26	0.197207
23.27	0.407812							23.27	0.210075
23.28	0.424652							23.28	0.201272
23.29	0.466594							23.29	0.21735
23.3	0.471777							23.3	0.196879
23.31	0.458047							23.31	0.207803
23.32	0.436267							23.32	0.207351
23.33	0.470425							23.33	0.208644
23.34	0.41008							23.34	0.198468
23.35	0.41084							23.35	0.205142
23.36	0.371036							23.36	0.196465
23.37	0.388384							23.37	0.204329
23.38	0.410182							23.38	0.216864
23.39	0.388559							23.39	0.200298
23.4	0.39695							23.4	0.203706
23.41	0.398708							23.41	0.198479
23.42	0.389023							23.42	0.20193
23.43	0.461657							23.43	0.196132
23.44	0.383644							23.44	0.206683
23.45	0.428146							23.45	0.197377
23.46	0.43911							23.46	0.1922
23.47	0.369173							23.47	0.208822
23.48	0.434469							23.48	0.207019
23.49	0.388184							23.49	0.200919
23.5	0.33917							23.5	0.201095
23.51	0.423007							23.51	0.207287
23.52	0.41547							23.52	0.205868
23.53	0.423706							23.53	0.200319
23.54	0.398798							23.54	0.198739
23.55	0.375117							23.55	0.208542
23.56	0.363716							23.56	0.197654
23.57	0.43806							23.57	0.201714
23.58	0.374198							23.58	0.200261
23.59	0.395615							23.59	0.200667
23.6	0.395352							23.6	0.200576
23.61	0.397364							23.61	0.200917
23.62	0.419928							23.62	0.217603
23.63	0.373379							23.63	0.221431
23.64	0.458454							23.64	0.191908
23.65	0.440858							23.65	0.205543
23.66	0.427538							23.66	0.203895
23.67	0.430306							23.67	0.199478
23.68	0.37052							23.68	0.19686
23.69	0.398775							23.69	0.214577
23.7	0.439945							23.7	0.202096
23.71	0.39145							23.71	0.203995
23.72	0.421554							23.72	0.198949
23.73	0.383075							23.73	0.19866
23.74	0.325082							23.74	0.203062
23.75	0.41297							23.75	0.196256
23.76	0.432503							23.76	0.210184
23.77	0.380352							23.77	0.199331
23.78	0.37587							23.78	0.20328
23.79	0.416125							23.79	0.198148
23.8	0.405202							23.8	0.196955
23.81	0.430835							23.81	0.205233
23.82	0.426094							23.82	0.203429
23.83	0.406994							23.83	0.196407
23.84	0.403159							23.84	0.207125
23.85	0.37839							23.85	0.215157
23.86	0.419875							23.86	0.207291
23.87	0.397622							23.87	0.201595
23.88	0.444626							23.88	0.196659
23.89	0.336479							23.89	0.203508
23.9	0.430315							23.9	0.21188
23.91	0.404509							23.91	0.212361
23.92	0.409789							23.92	0.203164
23.93	0.409919							23.93	0.223223
23.94	0.441322							23.94	0.208007
23.95	0.423987							23.95	0.192478
23.96	0.430444							23.96	0.202976
23.97	0.46007							23.97	0.219135
23.98	0.40191							23.98	0.210528
23.99	0.430581							23.99	0.200236
24	0.438785							24	0.198515
24.01	0.416239							24.01	0.200646
24.02	0.330537							24.02	0.192843
24.03	0.33083							24.03	0.202256
24.04	0.347361							24.04	0.198067
24.05	0.41478							24.05	0.231939
24.06	0.342165							24.06	0.196616
24.07	0.371145							24.07	0.200518
24.08	0.391634							24.08	0.20597
24.09	0.441103							24.09	0.199108
24.1	0.433835							24.1	0.2116
24.11	0.433093							24.11	0.205307
24.12	0.407776							24.12	0.209685
24.13	0.455719							24.13	0.199222
24.14	0.456509							24.14	0.201802
24.15	0.429519							24.15	0.224679
24.16	0.451697							24.16	0.2073
24.17	0.431967							24.17	0.211671
24.18	0.420961							24.18	0.198376
24.19	0.413251							24.19	0.204452
24.2	0.40226							24.2	0.20782
24.21	0.449051							24.21	0.200822
24.22	0.454711							24.22	0.215455
24.23	0.431347							24.23	0.200682
24.24	0.441548							24.24	0.203578
24.25	0.425549							24.25	0.191105
24.26	0.429472							24.26	0.193603
24.27	0.343242							24.27	0.197337
24.28	0.375583							24.28	0.195705
24.29	0.384109							24.29	0.199695
24.3	0.352776							24.3	0.208938
24.31	0.389885							24.31	0.2047
24.32	0.363978							24.32	0.196699
24.33	0.444677							24.33	0.214189
24.34	0.363648							24.34	0.207536
24.35	0.291771							24.35	0.204052
24.36	0.382015							24.36	0.200566
24.37	0.436434							24.37	0.197781
24.38	0.425783							24.38	0.205395
24.39	0.472895							24.39	0.201301
24.4	0.439337							24.4	0.197194
24.41	0.461057							24.41	0.202947
24.42	0.445917							24.42	0.201119
24.43	0.432691							24.43	0.197833
24.44	0.387646							24.44	0.226255
24.45	0.442692							24.45	0.197383
24.46	0.406465							24.46	0.214986
24.47	0.443067							24.47	0.200309
24.48	0.433253							24.48	0.199323
24.49	0.417583							24.49	0.204001
24.5	0.419441							24.5	0.197413
24.51	0.434361							24.51	0.200489
24.52	0.429516							24.52	0.2026
24.53	0.414702							24.53	0.201764
24.54	0.302906							24.54	0.198202
24.55	0.420088							24.55	0.20995
24.56	0.426627							24.56	0.207284
24.57	0.35789							24.57	0.205025
24.58	0.426128							24.58	0.211259
24.59	0.404394							24.59	0.208246
24.6	0.447501							24.6	0.206862
24.61	0.411125							24.61	0.203145
24.62	0.409632							24.62	0.195536
24.63	0.418615							24.63	0.214015
24.64	0.356171							24.64	0.201033
24.65	0.424231							24.65	0.204981
24.66	0.333615							24.66	0.202942
24.67	0.341765							24.67	0.204328
24.68	0.4197							24.68	0.198186
24.69	0.456979							24.69	0.198972
24.7	0.34798							24.7	0.216886
24.71	0.361982							24.71	0.203674
24.72	0.41321							24.72	0.227789
24.73	0.397598							24.73	0.205859
24.74	0.356702							24.74	0.201593
24.75	0.425957							24.75	0.199973
24.76	0.397954							24.76	0.200302
24.77	0.394596							24.77	0.193659
24.78	0.44703							24.78	0.19631
24.79	0.446825							24.79	0.206315
24.8	0.420835							24.8	0.20664
24.81	0.426555							24.81	0.200163
24.82	0.393356							24.82	0.201648
24.83	0.405666							24.83	0.200973
24.84	0.388163							24.84	0.203657
24.85	0.382812							24.85	0.230089
24.86	0.417805							24.86	0.199632
24.87	0.381059							24.87	0.203541
24.88	0.440123							24.88	0.205554
24.89	0.378085							24.89	0.203599
24.9	0.40002							24.9	0.201383
24.91	0.409913							24.91	0.199302
24.92	0.393035							24.92	0.199909
24.93	0.429967							24.93	0.213316
24.94	0.473							24.94	0.199198
24.95	0.400817							24.95	0.205867
24.96	0.417102							24.96	0.205983
24.97	0.46							24.97	0.20929
24.98	0.432362							24.98	0.206637
24.99	0.436356							24.99	0.19978
25	0.41336							25	0.215057
25.01	0.494206							25.01	0.242626
25.02	0.456593							25.02	0.193057
25.03	0.445294							25.03	0.201623
25.04	0.429789							25.04	0.212028
25.05	0.433659							25.05	0.198443
25.06	0.466091							25.06	0.200745
25.07	0.459976							25.07	0.205901
25.08	0.41261							25.08	0.198891
25.09	0.423602							25.09	0.197094
25.1	0.426354							25.1	0.23037
25.11	0.418451							25.11	0.198146
25.12	0.528886							25.12	0.201543
25.13	0.521809							25.13	0.203937
25.14	0.407951							25.14	0.192969
25.15	0.434988							25.15	0.194846
25.16	0.454585							25.16	0.197251
25.17	0.395847							25.17	0.211738
25.18	0.351377							25.18	0.1983
25.19	0.410417							25.19	0.197554
25.2	0.413041							25.2	0.20425
25.21	0.390728							25.21	0.215456
25.22	0.420185							25.22	0.204166
25.23	0.416031							25.23	0.193294
25.24	0.450892							25.24	0.198462
25.25	0.448041							25.25	0.207893
25.26	0.377493							25.26	0.199402
25.27	0.446492							25.27	0.202579
25.28	0.399661							25.28	0.203577
25.29	0.430442							25.29	0.205654
25.3	0.413764							25.3	0.202406
25.31	0.435136							25.31	0.195862
25.32	0.397058							25.32	0.202966
25.33	0.400313							25.33	0.199863
25.34	0.402962							25.34	0.197236
25.35	0.437433							25.35	0.208715
25.36	0.431509							25.36	0.210443
25.37	0.390018							25.37	0.202835
25.38	0.404951							25.38	0.195288
25.39	0.365383							25.39	0.223592
25.4	0.433594							25.4	0.202164
25.41	0.403136							25.41	0.196749
25.42	0.377698							25.42	0.213243
25.43	0.40786							25.43	0.195144
25.44	0.429418							25.44	0.196848
25.45	0.420018							25.45	0.234565
25.46	0.416936							25.46	0.199335
25.47	0.381751							25.47	0.201137
25.48	0.358614							25.48	0.206334
25.49	0.4008							25.49	0.200095
25.5	0.417006							25.5	0.204597
25.51	0.406544							25.51	0.20455
25.52	0.416911							25.52	0.198293
25.53	0.419461							25.53	0.198433
25.54	0.391796							25.54	0.216306
25.55	0.434221							25.55	0.196649
25.56	0.385041							25.56	0.203874
25.57	0.425541							25.57	0.227161
25.58	0.424343							25.58	0.197454
25.59	0.406863							25.59	0.196856
25.6	0.428115							25.6	0.197172
25.61	0.397313							25.61	0.202482
25.62	0.457245							25.62	0.204403
25.63	0.375534							25.63	0.199073
25.64	0.39453							25.64	0.198064
25.65	0.407177							25.65	0.208153
25.66	0.427177							25.66	0.193044
25.67	0.44736							25.67	0.197134
25.68	0.392808							25.68	0.209903
25.69	0.418015							25.69	0.199566
25.7	0.429064							25.7	0.202355
25.71	0.412373							25.71	0.200989
25.72	0.480721							25.72	0.201789
25.73	0.410887							25.73	0.201534
25.74	0.466014							25.74	0.196299
25.75	0.472801							25.75	0.19413
25.76	0.445343							25.76	0.195473
25.77	0.408146							25.77	0.194926
25.78	0.421535							25.78	0.205255
25.79	0.377145							25.79	0.203351
25.8	0.428395							25.8	0.195008
25.81	0.459445							25.81	0.212809
25.82	0.413547							25.82	0.20778
25.83	0.398343							25.83	0.196527
25.84	0.461372							25.84	0.190767
25.85	0.425502							25.85	0.218623
25.86	0.473483							25.86	0.195931
25.87	0.396286							25.87	0.199608
25.88	0.480737							25.88	0.222609
25.89	0.474351							25.89	0.190533
25.9	0.471684							25.9	0.177422
25.91	0.436057							25.91	0.194295
25.92	0.403901							25.92	0.200511
25.93	0.448028							25.93	0.196932
25.94	0.40847							25.94	0.205574
25.95	0.416389							25.95	0.200617
25.96	0.396644							25.96	0.202384
25.97	0.342647							25.97	0.197693
25.98	0.439539							25.98	0.197948
25.99	0.414614							25.99	0.200625
26	0.417598							26	0.201597
26.01	0.44904							26.01	0.197876
26.02	0.418043							26.02	0.20051
26.03	0.415751							26.03	0.201445
26.04	0.387585							26.04	0.196861
26.05	0.406846							26.05	0.198004
26.06	0.405089							26.06	0.198774
26.07	0.429335							26.07	0.212853
26.08	0.424766							26.08	0.207557
26.09	0.403494							26.09	0.205143
26.1	0.371468							26.1	0.200792
26.11	0.438294							26.11	0.197655
26.12	0.405129							26.12	0.199292
26.13	0.409731							26.13	0.201471
26.14	0.443524							26.14	0.207304
26.15	0.437043							26.15	0.199507
26.16	0.471085							26.16	0.196864
26.17	0.406584							26.17	0.198188
26.18	0.365691							26.18	0.200855
26.19	0.380084							26.19	0.198811
26.2	0.379716							26.2	0.237884
26.21	0.433724							26.21	0.198963
26.22	0.376853							26.22	0.200526
26.23	0.439122							26.23	0.19886
26.24	0.41368							26.24	0.20048
26.25	0.387414							26.25	0.202043
26.26	0.431376							26.26	0.193509
26.27	0.431642							26.27	0.204321
26.28	0.368254							26.28	0.202226
26.29	0.40277							26.29	0.196291
26.3	0.437928							26.3	0.20043
26.31	0.381474							26.31	0.235758
26.32	0.456511							26.32	0.200061
26.33	0.432243							26.33	0.212608
26.34	0.392911							26.34	0.196931
26.35	0.422762							26.35	0.207296
26.36	0.386434							26.36	0.203033
26.37	0.407289							26.37	0.199628
26.38	0.423597							26.38	0.193858
26.39	0.394407							26.39	0.211022
26.4	0.384144							26.4	0.195744
26.41	0.453645							26.41	0.200764
26.42	0.406397							26.42	0.198754
26.43	0.429696							26.43	0.210111
26.44	0.410132							26.44	0.196053
26.45	0.413156							26.45	0.202915
26.46	0.400956							26.46	0.197538
26.47	0.409396							26.47	0.221527
26.48	0.442676							26.48	0.192806
26.49	0.384218							26.49	0.196376
26.5	0.422304							26.5	0.204687
26.51	0.376496							26.51	0.199323
26.52	0.42676							26.52	0.200139
26.53	0.42524							26.53	0.195597
26.54	0.442591							26.54	0.197642
26.55	0.420956							26.55	0.199036
26.56	0.39304							26.56	0.195912
26.57	0.381707							26.57	0.201198
26.58	0.409898							26.58	0.205321
26.59	0.414566							26.59	0.204647
26.6	0.39936							26.6	0.199405
26.61	0.426208							26.61	0.197197
26.62	0.409263							26.62	0.197704
26.63	0.452123							26.63	0.202616
26.64	0.388074							26.64	0.199373
26.65	0.415049							26.65	0.198893
26.66	0.401741							26.66	0.206224
26.67	0.390224							26.67	0.209064
26.68	0.429954							26.68	0.20004
26.69	0.395651							26.69	0.206863
26.7	0.444302							26.7	0.1943
26.71	0.461034							26.71	0.196902
26.72	0.451708							26.72	0.202321
26.73	0.424073							26.73	0.198477
26.74	0.420362							26.74	0.198782
26.75	0.440057							26.75	0.214589
26.76	0.389983							26.76	0.210439
26.77	0.401447							26.77	0.222055
26.78	0.416147							26.78	0.201614
26.79	0.406822							26.79	0.200504
26.8	0.382944							26.8	0.198382
26.81	0.384603							26.81	0.194906
26.82	0.426043							26.82	0.197763
26.83	0.459643							26.83	0.201273
26.84	0.401857							26.84	0.203601
26.85	0.394244							26.85	0.202555
26.86	0.41864							26.86	0.203255
26.87	0.40146							26.87	0.206063
26.88	0.437329							26.88	0.197115
26.89	0.371893							26.89	0.210094
26.9	0.441905							26.9	0.216738
26.91	0.420644							26.91	0.203723
26.92	0.373592							26.92	0.197564
26.93	0.411587							26.93	0.194382
26.94	0.405282							26.94	0.203276
26.95	0.435061							26.95	0.20372
26.96	0.437768							26.96	0.203222
26.97	0.410981							26.97	0.196289
26.98	0.427111							26.98	0.201449
26.99	0.45334							26.99	0.197721
27	0.437775							27	0.203244
27.01	0.452843							27.01	0.196573
27.02	0.436425							27.02	0.19726
27.03	0.379405							27.03	0.201688
27.04	0.363934							27.04	0.197427
27.05	0.330432							27.05	0.210444
27.06	0.43381							27.06	0.202606
27.07	0.431626							27.07	0.204817
27.08	0.41518							27.08	0.234375
27.09	0.408238							27.09	0.203883
27.1	0.463321							27.1	0.202746
27.11	0.501199							27.11	0.198739
27.12	0.450613							27.12	0.213376
27.13	0.469747							27.13	0.221901
27.14	0.44282							27.14	0.208109
27.15	0.450305							27.15	0.197868
27.16	0.450232							27.16	0.195687
27.17	0.448544							27.17	0.190059
27.18	0.434135							27.18	0.198615
27.19	0.412743							27.19	0.205723
27.2	0.453917							27.2	0.20642
27.21	0.401918							27.21	0.175278
27.22	0.400476							27.22	0.206456
27.23	0.39665							27.23	0.205562
27.24	0.444544							27.24	0.198233
27.25	0.411412							27.25	0.195634
27.26	0.429551							27.26	0.188786
27.27	0.435874							27.27	0.197054
27.28	0.385733							27.28	0.191127
27.29	0.482847							27.29	0.196376
27.3	0.418006							27.3	0.202142
27.31	0.444736							27.31	0.202382
27.32	0.463185							27.32	0.207641
27.33	0.451134							27.33	0.200128
27.34	0.416782							27.34	0.198072
27.35	0.451105							27.35	0.205302
27.36	0.45019							27.36	0.197608
27.37	0.444148							27.37	0.200129
27.38	0.442917							27.38	0.194129
27.39	0.426228							27.39	0.202279
27.4	0.461649							27.4	0.20663
27.41	0.416578							27.41	0.199421
27.42	0.403223							27.42	0.201629
27.43	0.488384							27.43	0.197657
27.44	0.409561							27.44	0.199917
27.45	0.424211							27.45	0.20335
27.46	0.446347							27.46	0.202963
27.47	0.419713							27.47	0.187495
27.48	0.484561							27.48	0.200563
27.49	0.456217							27.49	0.198825
27.5	0.442726							27.5	0.196031
27.51	0.430513							27.51	0.20164
27.52	0.403233							27.52	0.207288
27.53	0.440445							27.53	0.199551
27.54	0.376272							27.54	0.195969
27.55	0.415216							27.55	0.207048
27.56	0.43404							27.56	0.200874
27.57	0.408116							27.57	0.195036
27.58	0.468781							27.58	0.203235
27.59	0.503275							27.59	0.2015
27.6	0.455836							27.6	0.20576
27.61	0.445839							27.61	0.198548
27.62	0.453217							27.62	0.203395
27.63	0.478297							27.63	0.201788
27.64	0.429581							27.64	0.198379
27.65	0.43483							27.65	0.202211
27.66	0.42794							27.66	0.197424
27.67	0.380324							27.67	0.207468
27.68	0.418546							27.68	0.207968
27.69	0.418963							27.69	0.201698
27.7	0.386752							27.7	0.198062
27.71	0.379164							27.71	0.222877
27.72	0.431371							27.72	0.206238
27.73	0.390945							27.73	0.197481
27.74	0.412578							27.74	0.202549
27.75	0.455239							27.75	0.203468
27.76	0.43635							27.76	0.200197
27.77	0.477165							27.77	0.204679
27.78	0.42646							27.78	0.203966
27.79	0.498232							27.79	0.203517
27.8	0.452898							27.8	0.198933
27.81	0.452233							27.81	0.202451
27.82	0.404332							27.82	0.194574
27.83	0.412817							27.83	0.202229
27.84	0.424257							27.84	0.195391
27.85	0.462626							27.85	0.202673
27.86	0.402696							27.86	0.208709
27.87	0.407198							27.87	0.197209
27.88	0.421054							27.88	0.206206
27.89	0.4115							27.89	0.195242
27.9	0.427557							27.9	0.202603
27.91	0.427548							27.91	0.207463
27.92	0.390756							27.92	0.199327
27.93	0.396068							27.93	0.193907
27.94	0.454245							27.94	0.188051
27.95	0.463655							27.95	0.196765
27.96	0.454756							27.96	0.203108
27.97	0.412457							27.97	0.211948
27.98	0.428548							27.98	0.203985
27.99	0.427978							27.99	0.205312
28	0.442685							28	0.20052
28.01	0.468238							28.01	0.197417
28.02	0.435009							28.02	0.208609
28.03	0.501924							28.03	0.196348
28.04	0.485406							28.04	0.21309
28.05	0.3764							28.05	0.198942
28.06	0.46437							28.06	0.197043
28.07	0.464336							28.07	0.205185
28.08	0.398889							28.08	0.196904
28.09	0.451607							28.09	0.199283
28.1	0.46168							28.1	0.199295
28.11	0.442028							28.11	0.196019
28.12	0.440456							28.12	0.20357
28.13	0.446239							28.13	0.202798
28.14	0.465734							28.14	0.19692
28.15	0.444669							28.15	0.198237
28.16	0.475126							28.16	0.197185
28.17	0.396383							28.17	0.206135
28.18	0.464896							28.18	0.202199
28.19	0.425136							28.19	0.19863
28.2	0.443474							28.2	0.204576
28.21	0.437837							28.21	0.200967
28.22	0.383121							28.22	0.201665
28.23	0.468863							28.23	0.205023
28.24	0.441377							28.24	0.199203
28.25	0.466643							28.25	0.205234
28.26	0.430525							28.26	0.20103
28.27	0.405609							28.27	0.203901
28.28	0.442532							28.28	0.198384
28.29	0.443551							28.29	0.207803
28.3	0.404485							28.3	0.199553
28.31	0.435807							28.31	0.206176
28.32	0.459516							28.32	0.208732
28.33	0.445312							28.33	0.204991
28.34	0.39856							28.34	0.216784
28.35	0.425416							28.35	0.216686
28.36	0.433166							28.36	0.199513
28.37	0.386569							28.37	0.198042
28.38	0.4518							28.38	0.211619
28.39	0.450718							28.39	0.224144
28.4	0.464418							28.4	0.214209
28.41	0.458789							28.41	0.173915
28.42	0.407919							28.42	0.209136
28.43	0.514237							28.43	0.212928
28.44	0.490753							28.44	0.207957
28.45	0.464746							28.45	0.202848
28.46	0.47269							28.46	0.203715
28.47	0.476225							28.47	0.201293
28.48	0.484652							28.48	0.196862
28.49	0.447064							28.49	0.197454
28.5	0.447241							28.5	0.205376
28.51	0.482994							28.51	0.202319
28.52	0.472149							28.52	0.195243
28.53	0.444844							28.53	0.195997
28.54	0.424442							28.54	0.199713
28.55	0.47174							28.55	0.205662
28.56	0.455017							28.56	0.200494
28.57	0.442021							28.57	0.198659
28.58	0.453027							28.58	0.19793
28.59	0.5072							28.59	0.201694
28.6	0.470966							28.6	0.198772
28.61	0.486399							28.61	0.198077
28.62	0.39059							28.62	0.204972
28.63	0.486791							28.63	0.202474
28.64	0.47886							28.64	0.205575
28.65	0.455798							28.65	0.205452
28.66	0.425104							28.66	0.197676
28.67	0.446423							28.67	0.210456
28.68	0.436211							28.68	0.209862
28.69	0.453388							28.69	0.201684
28.7	0.458499							28.7	0.197227
28.71	0.453896							28.71	0.20033
28.72	0.447325							28.72	0.192955
28.73	0.385801							28.73	0.213036
28.74	0.390013							28.74	0.19582
28.75	0.412632							28.75	0.185618
28.76	0.38221							28.76	0.184107
28.77	0.39055							28.77	0.184304
28.78	0.413612							28.78	0.201536
28.79	0.427613							28.79	0.217258
28.8	0.399464							28.8	0.191906
28.81	0.428063							28.81	0.188557
28.82	0.414082							28.82	0.191065
28.83	0.402303							28.83	0.199464
28.84	0.454273							28.84	0.197449
28.85	0.397443							28.85	0.186235
28.86	0.430698							28.86	0.194357
28.87	0.385301							28.87	0.205128
28.88	0.44361							28.88	0.194631
28.89	0.417807							28.89	0.19171
28.9	0.443145							28.9	0.18898
28.91	0.444135							28.91	0.185126
28.92	0.451871							28.92	0.193062
28.93	0.456717							28.93	0.183946
28.94	0.49242							28.94	0.192073
28.95	0.418996							28.95	0.196856
28.96	0.449347							28.96	0.211239
28.97	0.437104							28.97	0.210347
28.98	0.435907							28.98	0.187927
28.99	0.431917							28.99	0.219997
29	0.395212							29	0.208191
29.01	0.346794							29.01	0.214058
29.02	0.446978							29.02	0.228944
29.03	0.442224							29.03	0.210998
29.04	0.415842							29.04	0.199383
29.05	0.410672							29.05	0.203075
29.06	0.447271							29.06	0.210693
29.07	0.458011							29.07	0.191756
29.08	0.451047							29.08	0.208079
29.09	0.398916							29.09	0.202187
29.1	0.457048							29.1	0.202671
29.11	0.439283							29.11	0.208543
29.12	0.42105							29.12	0.207402
29.13	0.467237							29.13	0.199816
29.14	0.443437							29.14	0.224529
29.15	0.440895							29.15	0.191643
29.16	0.390682							29.16	0.206667
29.17	0.429837							29.17	0.216093
29.18	0.402788							29.18	0.230282
29.19	0.443194							29.19	0.223227
29.2	0.369502							29.2	0.2027
29.21	0.371161							29.21	0.219147
29.22	0.390547							29.22	0.199567
29.23	0.368553							29.23	0.194065
29.24	0.40917							29.24	0.197641
29.25	0.406082							29.25	0.196656
29.26	0.380007							29.26	0.205206
29.27	0.444924							29.27	0.217026
29.28	0.423698							29.28	0.203721
29.29	0.422459							29.29	0.197361
29.3	0.437317							29.3	0.196996
29.31	0.397287							29.31	0.233585
29.32	0.469426							29.32	0.217138
29.33	0.419771							29.33	0.23003
29.34	0.453887							29.34	0.229842
29.35	0.46423							29.35	0.236394
29.36	0.438505							29.36	0.226736
29.37	0.386466							29.37	0.212182
29.38	0.410444							29.38	0.277591
29.39	0.358104							29.39	0.196709
29.4	0.450712							29.4	0.219544
29.41	0.433932							29.41	0.24691
29.42	0.435177							29.42	0.195514
29.43	0.414225							29.43	0.197903
29.44	0.402177							29.44	0.206188
29.45	0.435654							29.45	0.221628
29.46	0.434415							29.46	0.203507
29.47	0.423645							29.47	0.215011
29.48	0.404499							29.48	0.209069
29.49	0.372819							29.49	0.196315
29.5	0.439124							29.5	0.201987
29.51	0.389619							29.51	0.233332
29.52	0.421885							29.52	0.199158
29.53	0.434439							29.53	0.228717
29.54	0.430614							29.54	0.201531
29.55	0.398337							29.55	0.199946
29.56	0.446399							29.56	0.219877
29.57	0.430222							29.57	0.200276
29.58	0.44595							29.58	0.196282
29.59	0.450949							29.59	0.201041
29.6	0.454163							29.6	0.212796
29.61	0.47965							29.61	0.221144
29.62	0.492851							29.62	0.207671
29.63	0.446705							29.63	0.216765
29.64	0.446982							29.64	0.191315
29.65	0.414661							29.65	0.19772
29.66	0.461941							29.66	0.187066
29.67	0.451307							29.67	0.196817
29.68	0.400473							29.68	0.190651
29.69	0.405242							29.69	0.192763
29.7	0.448177							29.7	0.194965
29.71	0.449797							29.71	0.200242
29.72	0.419919							29.72	0.223123
29.73	0.403576							29.73	0.197234
29.74	0.446917							29.74	0.194671
29.75	0.468799							29.75	0.21044
29.76	0.448024							29.76	0.186053
29.77	0.406871							29.77	0.121363
29.78	0.444892							29.78	0.0426861
29.79	0.459349							29.79	0.080521
[truncated: 17,021 more rows]

## Sheet: Figure 2d
SWCNT		Average Potential	Average Normalised Current	Error		Average Potential	Average Normalised Current	Error		BLIP2_41azF		Average Potential	Average Normalised Current	Error		Average Potential	Average Normalised Current	Standard Error		SWCNT		Average Potential	Average Normalised Current	Error			Average Potential	Average Normalised Current	Error		BLIP2_213azF		Average Potential	Average Normalised Current	Error			Average Potential	Average Normalised Current	Error
Left hand panel		V	µA			V	µA			Left hand panel		V	µA			V	µA			Right hand panel		V	µA				V	µA			Right hand panel		V	µA				V	µA
		-1.00004	-0.966033	0.0146816		-1.00004	-0.966033	0.0146816				-0.999994	-1.40517	0.140521		-0.999994	-1.40517	0.140521				-0.999977	-0.91569	0.0265411			-0.999977	-0.91569	0.0265411				-0.999981	-1.48567	0.38683			-0.999981	-1.48567	0.38683
		-0.777809	-0.720696	0.0107317		-0.963005	-0.924934	0.0139576				-0.797744	-1.04573	0.108408		-0.977521	-1.365	0.136944				-0.777755	-0.675576	0.0189145			-0.96294	-0.874973	0.0243141				-0.788442	-1.08452	0.276531			-0.980751	-1.44598	0.375656
		-0.555573	-0.489638	0.00719277		-0.925966	-0.883834	0.0132662				-0.595494	-0.719703	0.0752895		-0.955049	-1.32484	0.133376				-0.555533	-0.473617	0.0128427			-0.925903	-0.834256	0.0224237				-0.576903	-0.729361	0.186109			-0.96152	-1.40628	0.364498
		-0.111101	-0.0865133	0.00237897		-0.888927	-0.842735	0.0126127				-0.190995	-0.187192	0.0191075		-0.932577	-1.28467	0.129817				-0.333311	-0.275749	0.00841708			-0.888866	-0.793539	0.0209612				-0.365364	-0.431473	0.111113			-0.942289	-1.36658	0.353359
		0.111135	0.0850334	0.00283226		-0.851887	-0.801635	0.0120035				0.0112552	0.0106089	0.00104191		-0.910105	-1.2445	0.126268				-0.111089	-0.0888045	0.00267878			-0.851829	-0.752822	0.0200204				-0.153824	-0.167822	0.0433147			-0.923058	-1.32688	0.34224
		0.333371	0.265547	0.00746848		-0.814848	-0.760536	0.0114455				0.213505	0.207132	0.0206877		-0.887633	-1.20456	0.12271				0.111133	0.0928558	0.00424177			-0.814792	-0.712105	0.0196765				0.057715	0.0632953	0.0168079			-0.903827	-1.28719	0.331143
		0.555607	0.465112	0.0110984		-0.777809	-0.720696	0.0107317				0.415755	0.443523	0.0433034		-0.865161	-1.1648	0.119143				0.333355	0.291094	0.0105404			-0.777755	-0.675576	0.0189145				0.269254	0.330571	0.0916901			-0.884596	-1.25259	0.321682
		0.777843	0.682628	0.0166088		-0.740769	-0.681697	0.00994483				0.618004	0.727151	0.0695433		-0.842688	-1.12504	0.115579				0.555577	0.509628	0.00879559			-0.740718	-0.641831	0.0176354				0.480794	0.676002	0.193984			-0.865365	-1.21927	0.312649
		1.00008	0.91233	0.0228505		-0.70373	-0.642698	0.00924682				0.820254	1.05735	0.100246		-0.820216	-1.08528	0.112019				0.777799	0.749627	0.010437			-0.703681	-0.608085	0.0164362				0.692333	1.05034	0.278882			-0.846135	-1.18595	0.303648
						-0.666691	-0.6037	0.00865917				1.00003	1.39515	0.130076		-0.797744	-1.04573	0.108408				1.00002	0.985988	0.0140158			-0.666644	-0.57434	0.0153357				0.903872	1.51193	0.37674			-0.826904	-1.15263	0.294681
						-0.629651	-0.564701	0.00820562								-0.775272	-1.00807	0.104306									-0.629607	-0.540595	0.0143565				1.00003	1.77433	0.437455			-0.807673	-1.11931	0.28575
						-0.592612	-0.526191	0.00782202								-0.7528	-0.970406	0.100215									-0.59257	-0.506935	0.0135366									-0.788442	-1.08452	0.276531
						-0.555573	-0.489638	0.00719277								-0.730327	-0.932744	0.0961359									-0.555533	-0.473617	0.0128427									-0.769211	-1.04875	0.267126
						-0.518533	-0.453086	0.00663791								-0.707855	-0.895082	0.0920717									-0.518496	-0.4403	0.0121757									-0.74998	-1.01298	0.257757
						-0.481494	-0.416534	0.00617752								-0.685383	-0.859192	0.0885091									-0.481459	-0.406982	0.01154									-0.73075	-0.977209	0.248427
						-0.444455	-0.379981	0.00583399								-0.662911	-0.824262	0.0852172									-0.444422	-0.373664	0.0109411									-0.711519	-0.941439	0.239141
						-0.407415	-0.343429	0.00562878								-0.640439	-0.789333	0.0819315									-0.407385	-0.340346	0.0103855									-0.692288	-0.907899	0.230564
						-0.370376	-0.309394	0.00531814								-0.617966	-0.754403	0.0786527									-0.370348	-0.307934	0.00944973									-0.673057	-0.877715	0.22301
						-0.333337	-0.275994	0.00499378								-0.595494	-0.719703	0.0752895									-0.333311	-0.275749	0.00841708									-0.653826	-0.84753	0.215475
						-0.296298	-0.242594	0.00471703								-0.573022	-0.685918	0.0715662									-0.296274	-0.243564	0.00739393									-0.634595	-0.817345	0.207963
						-0.259258	-0.209195	0.00449671								-0.55055	-0.652132	0.0678514									-0.259237	-0.211379	0.00638484									-0.615364	-0.78716	0.200476
						-0.222219	-0.175795	0.0043414								-0.528078	-0.618346	0.0641467									-0.2222	-0.179194	0.0053977									-0.596134	-0.757406	0.193105
						-0.18518	-0.144213	0.00396571								-0.505605	-0.584561	0.060454									-0.185163	-0.148036	0.00446443									-0.576903	-0.729361	0.186109
						-0.14814	-0.115363	0.00317234								-0.483133	-0.552781	0.0572323									-0.148126	-0.11842	0.00357161									-0.557672	-0.701317	0.179128
						-0.111101	-0.0865133	0.00237897								-0.460661	-0.521672	0.054175									-0.111089	-0.0888045	0.00267878									-0.538441	-0.673273	0.172165
						-0.0740616	-0.0576637	0.0015856								-0.438189	-0.490562	0.0511308									-0.0740524	-0.059189	0.00178596									-0.51921	-0.645228	0.165222
						-0.0370223	-0.0288141	0.000792228								-0.415717	-0.459453	0.0481023									-0.0370154	-0.0295735	0.000893141									-0.499979	-0.617184	0.158302
						1.69873e-05	3.54431e-05	1.57563e-06								-0.393244	-0.429107	0.0450184									2.15769e-05	4.19854e-05	2.89305e-06									-0.480749	-0.590122	0.151364
						0.0370563	0.0283683	0.000944924								-0.370772	-0.400563	0.0417717									0.0370586	0.0309795	0.00141534									-0.461518	-0.56306	0.144437
						0.0740956	0.0567008	0.00188859								-0.3483	-0.372019	0.038534									0.0740956	0.0619176	0.00282855									-0.442287	-0.535999	0.137523
						0.111135	0.0850334	0.00283226								-0.325828	-0.343475	0.0353076									0.111133	0.0928558	0.00424177									-0.423056	-0.508937	0.130624
						0.148174	0.113366	0.00377593								-0.303356	-0.314931	0.0320961									0.14817	0.123794	0.00565498									-0.403825	-0.481875	0.123743
						0.185214	0.141699	0.00471959								-0.280883	-0.288812	0.0293948									0.185207	0.154732	0.00706819									-0.384594	-0.456465	0.117362
						0.222253	0.171787	0.00543341								-0.258411	-0.263125	0.0267894									0.222244	0.187775	0.00806706									-0.365364	-0.431473	0.111113
						0.259292	0.20304	0.00605778								-0.235939	-0.237438	0.0241937									0.259281	0.222214	0.00884362									-0.346133	-0.406481	0.104877
						0.296331	0.234294	0.00674157								-0.213467	-0.211751	0.021611									0.296318	0.256654	0.00967215									-0.326902	-0.381489	0.0986542
						0.333371	0.265547	0.00746848								-0.190995	-0.187192	0.0191075									0.333355	0.291094	0.0105404									-0.307671	-0.356497	0.0924487
						0.37041	0.2968	0.0082271								-0.168522	-0.164329	0.0167033									0.370392	0.325533	0.0114393									-0.28844	-0.331916	0.0861051
						0.407449	0.328632	0.00892664								-0.14605	-0.141467	0.0143016									0.407429	0.360543	0.0119192									-0.269209	-0.307611	0.0796663
						0.444489	0.362752	0.00936048								-0.123578	-0.118605	0.0119041									0.444466	0.397814	0.0107506									-0.249978	-0.283306	0.073238
						0.481528	0.396872	0.00987479								-0.101106	-0.0957431	0.00951372									0.481503	0.435086	0.00979593									-0.230748	-0.259	0.0668232
						0.518567	0.430992	0.0104577								-0.0786336	-0.0743616	0.0073832									0.51854	0.472357	0.00912264									-0.211517	-0.234695	0.0604264
						0.555607	0.465112	0.0110984								-0.0561614	-0.0530612	0.00526662									0.555577	0.509628	0.00879559									-0.192286	-0.211395	0.054384
						0.592646	0.499232	0.0117875								-0.0336892	-0.0317608	0.00315004									0.592614	0.5469	0.00885322									-0.173055	-0.189608	0.0488482
						0.629685	0.535487	0.0126362								-0.011217	-0.0104604	0.00103354									0.629651	0.5869	0.00868721									-0.153824	-0.167822	0.0433147
						0.666725	0.572272	0.0135687								0.0112552	0.0106089	0.00104191									0.666688	0.627581	0.00869065									-0.134593	-0.146035	0.0377847
						0.703764	0.609057	0.0145471								0.0337274	0.0314472	0.00307288									0.703725	0.668263	0.00900691									-0.115363	-0.124248	0.03226
						0.740803	0.645843	0.0155627								0.0561996	0.0522856	0.0051039									0.740762	0.708945	0.00960516									-0.0961317	-0.102698	0.0267723
						0.777843	0.682628	0.0166088								0.0786718	0.0731239	0.00713493									0.777799	0.749627	0.010437									-0.0769009	-0.0821054	0.0214053
						0.814882	0.72008	0.0176161								0.101144	0.0940413	0.00918024									0.814836	0.789737	0.0110781									-0.05767	-0.0615133	0.0160382
						0.851921	0.75853	0.0185753								0.123616	0.116375	0.0114826									0.851873	0.828987	0.0113414									-0.0384392	-0.0409211	0.0106712
						0.888961	0.79698	0.0195853								0.146088	0.138709	0.0137864									0.88891	0.868237	0.0117877									-0.0192083	-0.020329	0.00530411
						0.926	0.83543	0.0206385								0.168561	0.161043	0.0160911									0.925947	0.907487	0.0123973									2.25008e-05	0.000263611	6.44348e-05
						0.963039	0.87388	0.0217286								0.191033	0.183377	0.0183963									0.962984	0.946738	0.0131475									0.0192533	0.0212742	0.00564473
						1.00008	0.91233	0.0228505								0.213505	0.207132	0.0206877									1.00002	0.985988	0.0140158									0.0384842	0.0422848	0.0112263
																0.235977	0.231829	0.022975																				0.057715	0.0632953	0.0168079
																0.258449	0.256526	0.0252676																				0.0769459	0.0843059	0.0223894
																0.280922	0.281224	0.027564																				0.0961767	0.105316	0.027971
																0.303394	0.306281	0.0299208																				0.115408	0.128645	0.0344364
																0.325866	0.333359	0.0326036																				0.134638	0.15254	0.0411381
																0.348338	0.360436	0.0352924																				0.153869	0.176435	0.0478535
																0.37081	0.387513	0.0379857																				0.1731	0.20033	0.0545776
																0.393283	0.41459	0.0406827																				0.192331	0.224225	0.0613075
																0.415755	0.443523	0.0433034																				0.211562	0.249919	0.0686053
																0.438227	0.473245	0.0458999																				0.230793	0.276803	0.0762893
																0.460699	0.502966	0.0485057																				0.250023	0.303687	0.0839853
																0.483171	0.532687	0.0511193																				0.269254	0.330571	0.0916901
																0.505644	0.563131	0.0538787																				0.288485	0.357455	0.0994018
																0.528116	0.59573	0.0570617																				0.307716	0.385855	0.107739
																0.550588	0.628329	0.0602534																				0.326947	0.416513	0.117023
																0.57306	0.660927	0.0634524																				0.346178	0.447171	0.126329
																0.595532	0.693526	0.0666578																				0.365409	0.477829	0.135654
																0.618004	0.727151	0.0695433																				0.384639	0.508487	0.144995
																0.640477	0.761032	0.0723624																				0.40387	0.539829	0.154449
																0.662949	0.794914	0.0751956																				0.423101	0.573873	0.164317
																0.685421	0.828795	0.0780415																				0.442332	0.607916	0.174196
																0.707893	0.864162	0.0812419																				0.461563	0.641959	0.184086
																0.730365	0.902265	0.0850917																				0.480794	0.676002	0.193984
																0.752838	0.940369	0.0889594																				0.500024	0.710044	0.203887
																0.77531	0.978473	0.0928425																				0.519255	0.743404	0.2121
																0.797782	1.01658	0.0967393																				0.538486	0.776763	0.220323
																0.820254	1.05735	0.100246																				0.557717	0.810122	0.228554
																0.842726	1.09842	0.103734																				0.576948	0.843482	0.236794
																0.865199	1.1395	0.107249																				0.596179	0.876841	0.245041
																0.887671	1.18057	0.110786																				0.615409	0.911318	0.251992
																0.910143	1.22258	0.114489																				0.63464	0.946074	0.258657
																0.932615	1.26572	0.118377																				0.653871	0.98083	0.265363
																0.955087	1.30886	0.122271																				0.673102	1.01559	0.272106
																0.97756	1.35201	0.126171																				0.692333	1.05034	0.278882
																1.00003	1.39515	0.130076																				0.711564	1.08851	0.286547
																																						0.730795	1.12894	0.294815
																																						0.750025	1.16936	0.303117
																																						0.769256	1.20979	0.311453
																																						0.788487	1.25022	0.319818
																																						0.807718	1.29193	0.328626
																																						0.826949	1.33557	0.338092
																																						0.84618	1.37922	0.347589
																																						0.86541	1.42286	0.357115
																																						0.884641	1.46651	0.366667
																																						0.903872	1.51193	0.37674
																																						0.923103	1.56441	0.38882
																																						0.942334	1.61689	0.400934
																																						0.961565	1.66937	0.413079
																																						0.980796	1.72185	0.425254
																																						1.00003	1.77433	0.437455

## Sheet: Figure 3a
Data can be found at:
https://doi.org/10.5281/zenodo.12783255

## Sheet: Figure 3b
Data can be found at:
https://doi.org/10.5281/zenodo.12783255

## Sheet: Figure 4a
Figure 4a left						Figure 4a right
	SWCNT-FET	+BLIP2213azF	+TEM-1				SWCNT-FET	+BLIP2213azF	+KPC-2
Vds	dI	dI	dI			Vds	dI	dI	dI
-0.49998	-0.49003	-2.4294	-6.71062			-0.49998	-0.4319	-0.6784	2.15514e-07
-0.39994	-0.37313	-1.83302	-5.10201			-0.39994	-0.3404	-0.51701	2.23495e-07
-0.29995	-0.2419	-1.24635	-3.79667			-0.29995	-0.24891	-0.3759	2.32806e-07
-0.19996	-0.15276	-0.80209	-2.39967			-0.19997	-0.15741	-0.24986	2.47028e-07
-0.09994	-0.06471	-0.39121	-1.21			-0.09994	-0.06591	-0.12423	2.4713e-07
-6.89326e-06	2.42182e-05	-3.55841e-05	-4.60299e-05			-1.6285e-07	0.02559	0.000342604	3.0095e-07
0.09995	0.06313	0.37968	1.20737			0.09996	0.11709	0.12937	2.49279e-07
0.19999	0.13732	0.757	2.43181			0.19998	0.20859	0.27198	3.10158e-07
0.29998	0.22204	1.19415	3.7207			0.29999	0.30009	0.4159	2.94913e-07
0.39997	0.31777	1.70861	4.36382			0.39998	0.39159	0.5756	3.23255e-07
0.49999	0.41831	2.21082	5.85866			0.5	0.48309	0.74828	2.75677e-07

## Sheet: Figure 4b
	Receptor-Analyte	BLIP2 41azF TEM-1	BLIP2 41azF KPC-2	BLIP2 213azF TEM-1	BLIP2 213azF KPC	BLIP2 49azF TEM-1	BLIP2 49azF KPC-2	Bare SWCNT TEM-1	Bare SWCNT KPC-2
	deltaI/I0	0.15113	0.03529	0.60763	-0.43943	0.04607	-0.01759	-0.03185	-0.04554
	deviation	0.0383	0.01363	0.12146	0.05373	0.07461	0.06579	0.06149	0.04271

## Sheet: Figure 4c
BLIP2azF213
TEM-1 (black)					TEM-1 213 Fit data conc	TEM-1 213Fit data signal;			KPC-2					KPC 213 Fit data conc	KPC 213 Fit data signal;
	[TEM-1]	delta I/I0	error for TEM-1 (+/ -)		0	0.0425205				KPC-2]	delta I/I0	error for KPC-2 (+-1)		0	-0.0444948
	0	0	0		1.36739	0.126662				0	0	0		1.36739	-0.106957
	1	0.18682	0.03527		2.73477	0.18533				1	-0.16444	0.04911		2.73477	-0.151351
	5.5	0.17761	0.13309		4.10216	0.228586				5.5	-0.177278	0.0403		4.10216	-0.184529
	12.75	0.4304	0.10341		5.46955	0.261807				12.75	-0.1427	0.03887		5.46955	-0.210267
	56.38	0.42601	0.03802		6.83694	0.288132				56.38	-0.09678	0.02132		6.83694	-0.230817
	228.19	0.48277	0.04634		8.20432	0.309511				228.19	-0.41114	0.0803		8.20432	-0.247606
	464.09	0.60048	0.13763		9.57171	0.327225				464.09	-0.42556	0.06451		9.57171	-0.26158
	732.05	0.61488	0.12062		10.9391	0.342147				732.05	-0.42098	0.05188		10.9391	-0.273394
	1366.02	0.60763	0.12146		12.3065	0.354893				1366.02	-0.43943	0.05373		12.3065	-0.283513
					13.6739	0.365909								13.6739	-0.292279
					15.0413	0.375529								15.0413	-0.299947
					16.4086	0.384006								16.4086	-0.306711
					17.776	0.391533								17.776	-0.312723
					19.1434	0.398264								19.1434	-0.318103
					20.5108	0.404321								20.5108	-0.322944
					21.8782	0.409803								21.8782	-0.327326
					23.2456	0.414788								23.2456	-0.33131
					24.613	0.419344								24.613	-0.334949
					25.9804	0.423524								25.9804	-0.338285
					27.3477	0.427375								27.3477	-0.341357
					28.7151	0.430934								28.7151	-0.344193
					30.0825	0.434236								30.0825	-0.346821
					31.4499	0.437308								31.4499	-0.349262
					32.8173	0.440173								32.8173	-0.351536
					34.1847	0.442854								34.1847	-0.353661
					35.5521	0.445367								35.5521	-0.355649
					36.9195	0.44773								36.9195	-0.357515
					38.2868	0.449955								38.2868	-0.359269
					39.6542	0.452056								39.6542	-0.360922
					41.0216	0.454042								41.0216	-0.362481
					42.389	0.455924								42.389	-0.363955
					43.7564	0.45771								43.7564	-0.365351
					45.1238	0.459408								45.1238	-0.366675
					46.4912	0.461024								46.4912	-0.367932
					47.8586	0.462565								47.8586	-0.369127
					49.2259	0.464037								49.2259	-0.370266
					50.5933	0.465444								50.5933	-0.371351
					51.9607	0.46679								51.9607	-0.372387
					53.3281	0.468081								53.3281	-0.373378
					54.6955	0.46932								54.6955	-0.374325
					56.0629	0.47051								56.0629	-0.375232
					57.4303	0.471654								57.4303	-0.376102
					58.7977	0.472755								58.7977	-0.376937
					60.165	0.473817								60.165	-0.377739
					61.5324	0.47484								61.5324	-0.37851
					62.8998	0.475829								62.8998	-0.379252
					64.2672	0.476784								64.2672	-0.379966
					65.6346	0.477707								65.6346	-0.380654
					67.002	0.478601								67.002	-0.381318
					68.3694	0.479466								68.3694	-0.381959
					69.7368	0.480305								69.7368	-0.382577
					71.1041	0.481119								71.1041	-0.383175
					72.4715	0.481909								72.4715	-0.383754
					73.8389	0.482677								73.8389	-0.384313
					75.2063	0.483423								75.2063	-0.384855
					76.5737	0.484148								76.5737	-0.38538
					77.9411	0.484854								77.9411	-0.385889
					79.3085	0.485542								79.3085	-0.386383
					80.6759	0.486212								80.6759	-0.386862
					82.0432	0.486865								82.0432	-0.387328
					83.4106	0.487502								83.4106	-0.38778
					84.778	0.488124								84.778	-0.388219
					86.1454	0.488731								86.1454	-0.388646
					87.5128	0.489324								87.5128	-0.389062
					88.8802	0.489904								88.8802	-0.389467
					90.2476	0.490471								90.2476	-0.389861
					91.615	0.491025								91.615	-0.390245
					92.9823	0.491568								92.9823	-0.390619
					94.3497	0.4921								94.3497	-0.390984
					95.7171	0.49262								95.7171	-0.391339
					97.0845	0.493131								97.0845	-0.391686
					98.4519	0.493631								98.4519	-0.392025
					99.8193	0.494122								99.8193	-0.392356
					101.187	0.494603								101.187	-0.392679
					102.554	0.495076								102.554	-0.392995
					103.921	0.49554								103.921	-0.393304
					105.289	0.495995								105.289	-0.393606
					106.656	0.496443								106.656	-0.393901
					108.024	0.496883								108.024	-0.39419
					109.391	0.497316								109.391	-0.394473
					110.758	0.497741								110.758	-0.39475
					112.126	0.49816								112.126	-0.395021
					113.493	0.498572								113.493	-0.395287
					114.861	0.498977								114.861	-0.395547
					116.228	0.499377								116.228	-0.395802
					117.595	0.49977								117.595	-0.396052
					118.963	0.500157								118.963	-0.396298
					120.33	0.500539								120.33	-0.396538
					121.697	0.500916								121.697	-0.396774
					123.065	0.501287								123.065	-0.397006
					124.432	0.501653								124.432	-0.397234
					125.8	0.502014								125.8	-0.397457
					127.167	0.50237								127.167	-0.397677
					128.534	0.502722								128.534	-0.397892
					129.902	0.503069								129.902	-0.398104
					131.269	0.503412								131.269	-0.398312
					132.637	0.50375								132.637	-0.398517
					134.004	0.504085								134.004	-0.398718
					135.371	0.504415								135.371	-0.398916
					136.739	0.504742								136.739	-0.399111
					138.106	0.505064								138.106	-0.399302
					139.474	0.505384								139.474	-0.399491
					140.841	0.505699								140.841	-0.399676
					142.208	0.506011								142.208	-0.399859
					143.576	0.50632								143.576	-0.400039
					144.943	0.506625								144.943	-0.400216
					146.31	0.506927								146.31	-0.40039
					147.678	0.507226								147.678	-0.400562
					149.045	0.507522								149.045	-0.400731
					150.413	0.507815								150.413	-0.400898
					151.78	0.508106								151.78	-0.401063
					153.147	0.508393								153.147	-0.401225
					154.515	0.508678								154.515	-0.401385
					155.882	0.50896								155.882	-0.401543
					157.25	0.509239								157.25	-0.401698
					158.617	0.509516								158.617	-0.401852
					159.984	0.509791								159.984	-0.402003
					161.352	0.510063								161.352	-0.402152
					162.719	0.510332								162.719	-0.4023
					164.086	0.5106								164.086	-0.402445
					165.454	0.510865								165.454	-0.402589
					166.821	0.511128								166.821	-0.402731
					168.189	0.511389								168.189	-0.402871
					169.556	0.511648								169.556	-0.403009
					170.923	0.511904								170.923	-0.403146
					172.291	0.512159								172.291	-0.403281
					173.658	0.512412								173.658	-0.403414
					175.026	0.512663								175.026	-0.403546
					176.393	0.512912								176.393	-0.403676
					177.76	0.513159								177.76	-0.403805
					179.128	0.513405								179.128	-0.403932
					180.495	0.513648								180.495	-0.404058
					181.863	0.51389								181.863	-0.404183
					183.23	0.514131								183.23	-0.404306
					184.597	0.51437								184.597	-0.404427
					185.965	0.514607								185.965	-0.404548
					187.332	0.514842								187.332	-0.404667
					188.699	0.515076								188.699	-0.404784
					190.067	0.515309								190.067	-0.404901
					191.434	0.51554								191.434	-0.405016
					192.802	0.51577								192.802	-0.40513
					194.169	0.515998								194.169	-0.405243
					195.536	0.516225								195.536	-0.405355
					196.904	0.516451								196.904	-0.405466
					198.271	0.516675								198.271	-0.405576
					199.639	0.516898								199.639	-0.405684
					201.006	0.51712								201.006	-0.405792
					202.373	0.51734								202.373	-0.405898
					203.741	0.51756								203.741	-0.406004
					205.108	0.517778								205.108	-0.406108
					206.475	0.517995								206.475	-0.406211
					207.843	0.51821								207.843	-0.406314
					209.21	0.518425								209.21	-0.406416
					210.578	0.518639								210.578	-0.406516
					211.945	0.518851								211.945	-0.406616
					213.312	0.519062								213.312	-0.406715
					214.68	0.519273								214.68	-0.406813
					216.047	0.519482								216.047	-0.40691
					217.415	0.51969								217.415	-0.407006
					218.782	0.519898								218.782	-0.407102
					220.149	0.520104								220.149	-0.407196
					221.517	0.520309								221.517	-0.40729
					222.884	0.520514								222.884	-0.407383
					224.252	0.520717								224.252	-0.407476
					225.619	0.52092								225.619	-0.407567
					226.986	0.521122								226.986	-0.407658
					228.354	0.521323								228.354	-0.407748
					229.721	0.521523								229.721	-0.407838
					231.088	0.521722								231.088	-0.407926
					232.456	0.52192								232.456	-0.408014
					233.823	0.522118								233.823	-0.408102
					235.191	0.522315								235.191	-0.408188
					236.558	0.522511								236.558	-0.408274
					237.925	0.522706								237.925	-0.40836
					239.293	0.5229								239.293	-0.408444
					240.66	0.523094								240.66	-0.408529
					242.028	0.523287								242.028	-0.408612
					243.395	0.523479								243.395	-0.408695
					244.762	0.523671								244.762	-0.408777
					246.13	0.523862								246.13	-0.408859
					247.497	0.524052								247.497	-0.40894
					248.865	0.524241								248.865	-0.409021
					250.232	0.52443								250.232	-0.409101
					251.599	0.524618								251.599	-0.40918
					252.967	0.524806								252.967	-0.409259
					254.334	0.524993								254.334	-0.409338
					255.701	0.525179								255.701	-0.409415
					257.069	0.525364								257.069	-0.409493
					258.436	0.52555								258.436	-0.40957
					259.804	0.525734								259.804	-0.409646
					261.171	0.525918								261.171	-0.409722
					262.538	0.526101								262.538	-0.409797
					263.906	0.526284								263.906	-0.409872
					265.273	0.526466								265.273	-0.409947
					266.641	0.526648								266.641	-0.410021
					268.008	0.526829								268.008	-0.410094
					269.375	0.527009								269.375	-0.410167
					270.743	0.527189								270.743	-0.41024
					272.11	0.527369								272.11	-0.410312
					273.477	0.527547								273.477	-0.410384
					274.845	0.527726								274.845	-0.410456
					276.212	0.527904								276.212	-0.410526
					277.58	0.528081								277.58	-0.410597
					278.947	0.528258								278.947	-0.410667
					280.314	0.528435								280.314	-0.410737
					281.682	0.528611								281.682	-0.410806
					283.049	0.528786								283.049	-0.410875
					284.417	0.528962								284.417	-0.410944
					285.784	0.529136								285.784	-0.411012
					287.151	0.52931								287.151	-0.41108
					288.519	0.529484								288.519	-0.411147
					289.886	0.529658								289.886	-0.411215
					291.254	0.52983								291.254	-0.411281
					292.621	0.530003								292.621	-0.411348
					293.988	0.530175								293.988	-0.411414
					295.356	0.530347								295.356	-0.41148
					296.723	0.530518								296.723	-0.411545
					298.09	0.530689								298.09	-0.41161
					299.458	0.530859								299.458	-0.411675
					300.825	0.531029								300.825	-0.411739
					302.193	0.531199								302.193	-0.411803
					303.56	0.531369								303.56	-0.411867
					304.927	0.531538								304.927	-0.411931
					306.295	0.531706								306.295	-0.411994
					307.662	0.531874								307.662	-0.412057
					309.03	0.532042								309.03	-0.412119
					310.397	0.53221								310.397	-0.412181
					311.764	0.532377								311.764	-0.412243
					313.132	0.532544								313.132	-0.412305
					314.499	0.53271								314.499	-0.412366
					315.866	0.532877								315.866	-0.412428
					317.234	0.533042								317.234	-0.412488
					318.601	0.533208								318.601	-0.412549
					319.969	0.533373								319.969	-0.412609
					321.336	0.533538								321.336	-0.412669
					322.703	0.533703								322.703	-0.412729
					324.071	0.533867								324.071	-0.412789
					325.438	0.534031								325.438	-0.412848
					326.806	0.534194								326.806	-0.412907
					328.173	0.534358								328.173	-0.412966
					329.54	0.534521								329.54	-0.413024
					330.908	0.534683								330.908	-0.413083
					332.275	0.534846								332.275	-0.413141
					333.643	0.535008								333.643	-0.413198
					335.01	0.53517								335.01	-0.413256
					336.377	0.535332								336.377	-0.413313
					337.745	0.535493								337.745	-0.41337
					339.112	0.535654								339.112	-0.413427
					340.479	0.535815								340.479	-0.413484
					341.847	0.535975								341.847	-0.41354
					343.214	0.536136								343.214	-0.413597
					344.582	0.536296								344.582	-0.413653
					345.949	0.536456								345.949	-0.413708
					347.316	0.536615								347.316	-0.413764
					348.684	0.536774								348.684	-0.413819
					350.051	0.536933								350.051	-0.413874
					351.419	0.537092								351.419	-0.413929
					352.786	0.537251								352.786	-0.413984
					354.153	0.537409								354.153	-0.414039
					355.521	0.537567								355.521	-0.414093
					356.888	0.537725								356.888	-0.414147
					358.255	0.537882								358.255	-0.414201
					359.623	0.53804								359.623	-0.414255
					360.99	0.538197								360.99	-0.414308
					362.358	0.538354								362.358	-0.414362
					363.725	0.53851								363.725	-0.414415
					365.092	0.538667								365.092	-0.414468
					366.46	0.538823								366.46	-0.414521
					367.827	0.538979								367.827	-0.414574
					369.195	0.539135								369.195	-0.414626
					370.562	0.539291								370.562	-0.414678
					371.929	0.539446								371.929	-0.414731
					373.297	0.539601								373.297	-0.414783
					374.664	0.539756								374.664	-0.414834
					376.032	0.539911								376.032	-0.414886
					377.399	0.540066								377.399	-0.414938
					378.766	0.54022								378.766	-0.414989
					380.134	0.540374								380.134	-0.41504
					381.501	0.540529								381.501	-0.415091
					382.868	0.540682								382.868	-0.415142
					384.236	0.540836								384.236	-0.415192
					385.603	0.540989								385.603	-0.415243
					386.971	0.541143								386.971	-0.415293
					388.338	0.541296								388.338	-0.415344
					389.705	0.541449								389.705	-0.415394
					391.073	0.541602								391.073	-0.415444
					392.44	0.541754								392.44	-0.415493
					393.808	0.541907								393.808	-0.415543
					395.175	0.542059								395.175	-0.415592
					396.542	0.542211								396.542	-0.415642
					397.91	0.542363								397.91	-0.415691
					399.277	0.542514								399.277	-0.41574
					400.645	0.542666								400.645	-0.415789
					402.012	0.542817								402.012	-0.415838
					403.379	0.542969								403.379	-0.415886
					404.747	0.54312								404.747	-0.415935
					406.114	0.543271								406.114	-0.415983
					407.481	0.543421								407.481	-0.416032
					408.849	0.543572								408.849	-0.41608
					410.216	0.543722								410.216	-0.416128
					411.584	0.543873								411.584	-0.416175
					412.951	0.544023								412.951	-0.416223
					414.318	0.544173								414.318	-0.416271
					415.686	0.544323								415.686	-0.416318
					417.053	0.544472								417.053	-0.416366
					418.421	0.544622								418.421	-0.416413
					419.788	0.544771								419.788	-0.41646
					421.155	0.544921								421.155	-0.416507
					422.523	0.54507								422.523	-0.416554
					423.89	0.545219								423.89	-0.416601
					425.257	0.545367								425.257	-0.416647
					426.625	0.545516								426.625	-0.416694
					427.992	0.545665								427.992	-0.41674
					429.36	0.545813								429.36	-0.416787
					430.727	0.545961								430.727	-0.416833
					432.094	0.54611								432.094	-0.416879
					433.462	0.546258								433.462	-0.416925
					434.829	0.546406								434.829	-0.416971
					436.197	0.546553								436.197	-0.417016
					437.564	0.546701								437.564	-0.417062
					438.931	0.546848								438.931	-0.417108
					440.299	0.546996								440.299	-0.417153
					441.666	0.547143								441.666	-0.417198
					443.034	0.54729								443.034	-0.417244
					444.401	0.547437								444.401	-0.417289
					445.768	0.547584								445.768	-0.417334
					447.136	0.547731								447.136	-0.417379
					448.503	0.547878								448.503	-0.417423
					449.87	0.548024								449.87	-0.417468
					451.238	0.548171								451.238	-0.417513
					452.605	0.548317								452.605	-0.417557
					453.973	0.548463								453.973	-0.417602
					455.34	0.548609								455.34	-0.417646
					456.707	0.548755								456.707	-0.41769
					458.075	0.548901								458.075	-0.417735
					459.442	0.549047								459.442	-0.417779
					460.81	0.549192								460.81	-0.417823
					462.177	0.549338								462.177	-0.417867
					463.544	0.549483								463.544	-0.41791
					464.912	0.549629								464.912	-0.417954
					466.279	0.549774								466.279	-0.417998
					467.646	0.549919								467.646	-0.418041
					469.014	0.550064								469.014	-0.418085
					470.381	0.550209								470.381	-0.418128
					471.749	0.550354								471.749	-0.418171
					473.116	0.550499								473.116	-0.418214
					474.483	0.550643								474.483	-0.418258
					475.851	0.550788								475.851	-0.418301
					477.218	0.550932								477.218	-0.418343
					478.586	0.551076								478.586	-0.418386
					479.953	0.551221								479.953	-0.418429
					481.32	0.551365								481.32	-0.418472
					482.688	0.551509								482.688	-0.418514
					484.055	0.551653								484.055	-0.418557
					485.423	0.551796								485.423	-0.418599
					486.79	0.55194								486.79	-0.418642
					488.157	0.552084								488.157	-0.418684
					489.525	0.552227								489.525	-0.418726
					490.892	0.552371								490.892	-0.418768
					492.259	0.552514								492.259	-0.418811
					493.627	0.552658								493.627	-0.418853
					494.994	0.552801								494.994	-0.418894
					496.362	0.552944								496.362	-0.418936
					497.729	0.553087								497.729	-0.418978
					499.096	0.55323								499.096	-0.41902
					500.464	0.553373								500.464	-0.419061
					501.831	0.553515								501.831	-0.419103
					503.199	0.553658								503.199	-0.419145
					504.566	0.553801								504.566	-0.419186
					505.933	0.553943								505.933	-0.419227
					507.301	0.554086								507.301	-0.419269
					508.668	0.554228								508.668	-0.41931
					510.035	0.55437								510.035	-0.419351
					511.403	0.554512								511.403	-0.419392
					512.77	0.554655								512.77	-0.419433
					514.138	0.554797								514.138	-0.419474
					515.505	0.554939								515.505	-0.419515
					516.872	0.55508								516.872	-0.419556
					518.24	0.555222								518.24	-0.419596
					519.607	0.555364								519.607	-0.419637
					520.975	0.555506								520.975	-0.419678
					522.342	0.555647								522.342	-0.419718
					523.709	0.555789								523.709	-0.419759
					525.077	0.55593								525.077	-0.419799
					526.444	0.556071								526.444	-0.41984
					527.812	0.556213								527.812	-0.41988
					529.179	0.556354								529.179	-0.41992
					530.546	0.556495								530.546	-0.41996
					531.914	0.556636								531.914	-0.420001
					533.281	0.556777								533.281	-0.420041
					534.648	0.556918								534.648	-0.420081
					536.016	0.557059								536.016	-0.420121
					537.383	0.5572								537.383	-0.420161
					538.751	0.55734								538.751	-0.4202
					540.118	0.557481								540.118	-0.42024
					541.485	0.557621								541.485	-0.42028
					542.853	0.557762								542.853	-0.42032
					544.22	0.557902								544.22	-0.420359
					545.588	0.558043								545.588	-0.420399
					546.955	0.558183								546.955	-0.420438
					548.322	0.558323								548.322	-0.420478
					549.69	0.558463								549.69	-0.420517
					551.057	0.558604								551.057	-0.420556
					552.425	0.558744								552.425	-0.420596
					553.792	0.558884								553.792	-0.420635
					555.159	0.559024								555.159	-0.420674
					556.527	0.559163								556.527	-0.420713
					557.894	0.559303								557.894	-0.420752
					559.261	0.559443								559.261	-0.420791
					560.629	0.559583								560.629	-0.42083
					561.996	0.559722								561.996	-0.420869
					563.364	0.559862								563.364	-0.420908
					564.731	0.560001								564.731	-0.420947
					566.098	0.560141								566.098	-0.420986
					567.466	0.56028								567.466	-0.421025
					568.833	0.560419								568.833	-0.421063
					570.201	0.560559								570.201	-0.421102
					571.568	0.560698								571.568	-0.42114
					572.935	0.560837								572.935	-0.421179
					574.303	0.560976								574.303	-0.421217
					575.67	0.561115								575.67	-0.421256
					577.037	0.561254								577.037	-0.421294
					578.405	0.561393								578.405	-0.421333
					579.772	0.561532								579.772	-0.421371
					581.14	0.561671								581.14	-0.421409
					582.507	0.561809								582.507	-0.421447
					583.874	0.561948								583.874	-0.421486
					585.242	0.562087								585.242	-0.421524
					586.609	0.562225								586.609	-0.421562
					587.977	0.562364								587.977	-0.4216
					589.344	0.562502								589.344	-0.421638
					590.711	0.562641								590.711	-0.421676
					592.079	0.562779								592.079	-0.421714
					593.446	0.562918								593.446	-0.421751
					594.814	0.563056								594.814	-0.421789
					596.181	0.563194								596.181	-0.421827
					597.548	0.563332								597.548	-0.421865
					598.916	0.56347								598.916	-0.421902
					600.283	0.563608								600.283	-0.42194
					601.65	0.563746								601.65	-0.421978
					603.018	0.563884								603.018	-0.422015
					604.385	0.564022								604.385	-0.422053
					605.753	0.56416								605.753	-0.42209
					607.12	0.564298								607.12	-0.422128
					608.487	0.564436								608.487	-0.422165
					609.855	0.564574								609.855	-0.422203
					611.222	0.564711								611.222	-0.42224
					612.59	0.564849								612.59	-0.422277
					613.957	0.564987								613.957	-0.422314
					615.324	0.565124								615.324	-0.422352
					616.692	0.565262								616.692	-0.422389
					618.059	0.565399								618.059	-0.422426
					619.426	0.565537								619.426	-0.422463
					620.794	0.565674								620.794	-0.4225
					622.161	0.565811								622.161	-0.422537
					623.529	0.565948								623.529	-0.422574
					624.896	0.566086								624.896	-0.422611
					626.263	0.566223								626.263	-0.422648
					627.631	0.56636								627.631	-0.422685
					628.998	0.566497								628.998	-0.422722
					630.366	0.566634								630.366	-0.422758
					631.733	0.566771								631.733	-0.422795
					633.1	0.566908								633.1	-0.422832
					634.468	0.567045								634.468	-0.422868
					635.835	0.567182								635.835	-0.422905
					637.203	0.567319								637.203	-0.422942
					638.57	0.567456								638.57	-0.422978
					639.937	0.567592								639.937	-0.423015
					641.305	0.567729								641.305	-0.423051
					642.672	0.567866								642.672	-0.423088
					644.039	0.568003								644.039	-0.423124
					645.407	0.568139								645.407	-0.423161
					646.774	0.568276								646.774	-0.423197
					648.142	0.568412								648.142	-0.423233
					649.509	0.568549								649.509	-0.42327
					650.876	0.568685								650.876	-0.423306
					652.244	0.568822								652.244	-0.423342
					653.611	0.568958								653.611	-0.423379
					654.979	0.569094								654.979	-0.423415
					656.346	0.569231								656.346	-0.423451
					657.713	0.569367								657.713	-0.423487
					659.081	0.569503								659.081	-0.423523
					660.448	0.569639								660.448	-0.423559
					661.815	0.569775								661.815	-0.423595
					663.183	0.569911								663.183	-0.423631
					664.55	0.570048								664.55	-0.423667
					665.918	0.570184								665.918	-0.423703
					667.285	0.57032								667.285	-0.423739
					668.652	0.570456								668.652	-0.423775
					670.02	0.570591								670.02	-0.423811
					671.387	0.570727								671.387	-0.423846
					672.755	0.570863								672.755	-0.423882
					674.122	0.570999								674.122	-0.423918
					675.489	0.571135								675.489	-0.423954
					676.857	0.571271								676.857	-0.423989
					678.224	0.571406								678.224	-0.424025
					679.592	0.571542								679.592	-0.424061
					680.959	0.571678								680.959	-0.424096
					682.326	0.571813								682.326	-0.424132
					683.694	0.571949								683.694	-0.424167
					685.061	0.572084								685.061	-0.424203
					686.428	0.57222								686.428	-0.424238
					687.796	0.572355								687.796	-0.424274
					689.163	0.572491								689.163	-0.424309
					690.531	0.572626								690.531	-0.424345
					691.898	0.572762								691.898	-0.42438
					693.265	0.572897								693.265	-0.424415
					694.633	0.573032								694.633	-0.424451
					696	0.573167								696	-0.424486
					697.368	0.573303								697.368	-0.424521
					698.735	0.573438								698.735	-0.424557
					700.102	0.573573								700.102	-0.424592
					701.47	0.573708								701.47	-0.424627
					702.837	0.573843								702.837	-0.424662
					704.205	0.573978								704.205	-0.424697
					705.572	0.574114								705.572	-0.424732
					706.939	0.574249								706.939	-0.424768
					708.307	0.574384								708.307	-0.424803
					709.674	0.574519								709.674	-0.424838
					711.041	0.574653								711.041	-0.424873
					712.409	0.574788								712.409	-0.424908
					713.776	0.574923								713.776	-0.424943
					715.144	0.575058								715.144	-0.424978
					716.511	0.575193								716.511	-0.425013
					717.878	0.575328								717.878	-0.425047
					719.246	0.575462								719.246	-0.425082
					720.613	0.575597								720.613	-0.425117
					721.981	0.575732								721.981	-0.425152
					723.348	0.575867								723.348	-0.425187
					724.715	0.576001								724.715	-0.425222
					726.083	0.576136								726.083	-0.425256
					727.45	0.57627								727.45	-0.425291
					728.817	0.576405								728.817	-0.425326
					730.185	0.57654								730.185	-0.42536
					731.552	0.576674								731.552	-0.425395
					732.92	0.576809								732.92	-0.42543
					734.287	0.576943								734.287	-0.425464
					735.654	0.577077								735.654	-0.425499
					737.022	0.577212								737.022	-0.425533
					738.389	0.577346								738.389	-0.425568
					739.757	0.577481								739.757	-0.425602
					741.124	0.577615								741.124	-0.425637
					742.491	0.577749								742.491	-0.425671
					743.859	0.577883								743.859	-0.425706
					745.226	0.578018								745.226	-0.42574
					746.594	0.578152								746.594	-0.425775
					747.961	0.578286								747.961	-0.425809
					749.328	0.57842								749.328	-0.425844
					750.696	0.578554								750.696	-0.425878
					752.063	0.578688								752.063	-0.425912
					753.43	0.578823								753.43	-0.425946
					754.798	0.578957								754.798	-0.425981
					756.165	0.579091								756.165	-0.426015
					757.533	0.579225								757.533	-0.426049
					758.9	0.579359								758.9	-0.426083
					760.267	0.579493								760.267	-0.426118
					761.635	0.579626								761.635	-0.426152
					763.002	0.57976								763.002	-0.426186
					764.37	0.579894								764.37	-0.42622
					765.737	0.580028								765.737	-0.426254
					767.104	0.580162								767.104	-0.426288
					768.472	0.580296								768.472	-0.426322
					769.839	0.58043								769.839	-0.426356
					771.206	0.580563								771.206	-0.426391
					772.574	0.580697								772.574	-0.426425
					773.941	0.580831								773.941	-0.426459
					775.309	0.580965								775.309	-0.426493
					776.676	0.581098								776.676	-0.426526
					778.043	0.581232								778.043	-0.42656
					779.411	0.581365								779.411	-0.426594
					780.778	0.581499								780.778	-0.426628
					782.146	0.581633								782.146	-0.426662
					783.513	0.581766								783.513	-0.426696
					784.88	0.5819								784.88	-0.42673
					786.248	0.582033								786.248	-0.426764
					787.615	0.582167								787.615	-0.426797
					788.983	0.5823								788.983	-0.426831
					790.35	0.582434								790.35	-0.426865
					791.717	0.582567								791.717	-0.426899
					793.085	0.582701								793.085	-0.426932
					794.452	0.582834								794.452	-0.426966
					795.819	0.582967								795.819	-0.427
					797.187	0.583101								797.187	-0.427034
					798.554	0.583234								798.554	-0.427067
					799.922	0.583367								799.922	-0.427101
					801.289	0.583501								801.289	-0.427135
					802.656	0.583634								802.656	-0.427168
					804.024	0.583767								804.024	-0.427202
					805.391	0.5839								805.391	-0.427235
					806.759	0.584033								806.759	-0.427269
					808.126	0.584167								808.126	-0.427302
					809.493	0.5843								809.493	-0.427336
					810.861	0.584433								810.861	-0.427369
					812.228	0.584566								812.228	-0.427403
					813.595	0.584699								813.595	-0.427436
					814.963	0.584832								814.963	-0.42747
					816.33	0.584965								816.33	-0.427503
					817.698	0.585098								817.698	-0.427537
					819.065	0.585231								819.065	-0.42757
					820.432	0.585364								820.432	-0.427603
					821.8	0.585497								821.8	-0.427637
					823.167	0.58563								823.167	-0.42767
					824.535	0.585763								824.535	-0.427704
					825.902	0.585896								825.902	-0.427737
					827.269	0.586029								827.269	-0.42777
					828.637	0.586162								828.637	-0.427803
					830.004	0.586295								830.004	-0.427837
					831.372	0.586427								831.372	-0.42787
					832.739	0.58656								832.739	-0.427903
					834.106	0.586693								834.106	-0.427936
					835.474	0.586826								835.474	-0.42797
					836.841	0.586959								836.841	-0.428003
					838.208	0.587091								838.208	-0.428036
					839.576	0.587224								839.576	-0.428069
					840.943	0.587357								840.943	-0.428102
					842.311	0.58749								842.311	-0.428136
					843.678	0.587622								843.678	-0.428169
					845.045	0.587755								845.045	-0.428202
					846.413	0.587888								846.413	-0.428235
					847.78	0.58802								847.78	-0.428268
					849.148	0.588153								849.148	-0.428301
					850.515	0.588285								850.515	-0.428334
					851.882	0.588418								851.882	-0.428367
					853.25	0.58855								853.25	-0.4284
					854.617	0.588683								854.617	-0.428433
					855.985	0.588815								855.985	-0.428466
					857.352	0.588948								857.352	-0.428499
					858.719	0.58908								858.719	-0.428532
					860.087	0.589213								860.087	-0.428565
					861.454	0.589345								861.454	-0.428598
					862.821	0.589478								862.821	-0.428631
					864.189	0.58961								864.189	-0.428664
					865.556	0.589743								865.556	-0.428697
					866.924	0.589875								866.924	-0.428729
					868.291	0.590007								868.291	-0.428762
					869.658	0.59014								869.658	-0.428795
					871.026	0.590272								871.026	-0.428828
					872.393	0.590404								872.393	-0.428861
					873.761	0.590537								873.761	-0.428894
					875.128	0.590669								875.128	-0.428926
					876.495	0.590801								876.495	-0.428959
					877.863	0.590933								877.863	-0.428992
					879.23	0.591066								879.23	-0.429025
					880.597	0.591198								880.597	-0.429057
					881.965	0.59133								881.965	-0.42909
					883.332	0.591462								883.332	-0.429123
					884.7	0.591594								884.7	-0.429156
					886.067	0.591727								886.067	-0.429188
					887.434	0.591859								887.434	-0.429221
					888.802	0.591991								888.802	-0.429254
					890.169	0.592123								890.169	-0.429286
					891.537	0.592255								891.537	-0.429319
					892.904	0.592387								892.904	-0.429351
					894.271	0.592519								894.271	-0.429384
					895.639	0.592651								895.639	-0.429417
					897.006	0.592783								897.006	-0.429449
					898.374	0.592915								898.374	-0.429482
					899.741	0.593047								899.741	-0.429514
					901.108	0.593179								901.108	-0.429547
					902.476	0.593311								902.476	-0.429579
					903.843	0.593443								903.843	-0.429612
					905.21	0.593575								905.21	-0.429644
					906.578	0.593707								906.578	-0.429677
					907.945	0.593839								907.945	-0.429709
					909.313	0.593971								909.313	-0.429742
					910.68	0.594103								910.68	-0.429774
					912.047	0.594235								912.047	-0.429807
					913.415	0.594366								913.415	-0.429839
					914.782	0.594498								914.782	-0.429872
					916.15	0.59463								916.15	-0.429904
					917.517	0.594762								917.517	-0.429936
					918.884	0.594894								918.884	-0.429969
					920.252	0.595026								920.252	-0.430001
					921.619	0.595157								921.619	-0.430034
					922.986	0.595289								922.986	-0.430066
					924.354	0.595421								924.354	-0.430098
					925.721	0.595553								925.721	-0.430131
					927.089	0.595684								927.089	-0.430163
					928.456	0.595816								928.456	-0.430195
					929.823	0.595948								929.823	-0.430228
					931.191	0.596079								931.191	-0.43026
					932.558	0.596211								932.558	-0.430292
					933.926	0.596343								933.926	-0.430324
					935.293	0.596474								935.293	-0.430357
					936.66	0.596606								936.66	-0.430389
					938.028	0.596737								938.028	-0.430421
					939.395	0.596869								939.395	-0.430453
					940.763	0.597001								940.763	-0.430486
					942.13	0.597132								942.13	-0.430518
					943.497	0.597264								943.497	-0.43055
					944.865	0.597395								944.865	-0.430582
					946.232	0.597527								946.232	-0.430614
					947.599	0.597658								947.599	-0.430646
					948.967	0.59779								948.967	-0.430679
					950.334	0.597921								950.334	-0.430711
					951.702	0.598053								951.702	-0.430743
					953.069	0.598184								953.069	-0.430775
					954.436	0.598316								954.436	-0.430807
					955.804	0.598447								955.804	-0.430839
					957.171	0.598579								957.171	-0.430871
					958.539	0.59871								958.539	-0.430903
					959.906	0.598841								959.906	-0.430935
					961.273	0.598973								961.273	-0.430967
					962.641	0.599104								962.641	-0.430999
					964.008	0.599236								964.008	-0.431031
					965.375	0.599367								965.375	-0.431063
					966.743	0.599498								966.743	-0.431095
					968.11	0.59963								968.11	-0.431127
					969.478	0.599761								969.478	-0.431159
					970.845	0.599892								970.845	-0.431191
					972.212	0.600024								972.212	-0.431223
					973.58	0.600155								973.58	-0.431255
					974.947	0.600286								974.947	-0.431287
					976.315	0.600417								976.315	-0.431319
					977.682	0.600549								977.682	-0.431351
					979.049	0.60068								979.049	-0.431383
					980.417	0.600811								980.417	-0.431415
					981.784	0.600942								981.784	-0.431447
					983.152	0.601074								983.152	-0.431479
					984.519	0.601205								984.519	-0.431511
					985.886	0.601336								985.886	-0.431543
					987.254	0.601467								987.254	-0.431574
					988.621	0.601598								988.621	-0.431606
					989.988	0.601729								989.988	-0.431638
					991.356	0.601861								991.356	-0.43167
					992.723	0.601992								992.723	-0.431702
					994.091	0.602123								994.091	-0.431734
					995.458	0.602254								995.458	-0.431765
					996.825	0.602385								996.825	-0.431797
					998.193	0.602516								998.193	-0.431829
					999.56	0.602647								999.56	-0.431861
					1000.93	0.602778								1000.93	-0.431892
					1002.29	0.602909								1002.29	-0.431924
					1003.66	0.60304								1003.66	-0.431956
					1005.03	0.603171								1005.03	-0.431988
					1006.4	0.603302								1006.4	-0.432019
					1007.76	0.603433								1007.76	-0.432051
					1009.13	0.603564								1009.13	-0.432083
					1010.5	0.603695								1010.5	-0.432115
					1011.87	0.603826								1011.87	-0.432146
					1013.23	0.603957								1013.23	-0.432178
					1014.6	0.604088								1014.6	-0.43221
					1015.97	0.604219								1015.97	-0.432241
					1017.34	0.60435								1017.34	-0.432273
					1018.7	0.604481								1018.7	-0.432305
					1020.07	0.604612								1020.07	-0.432336
					1021.44	0.604743								1021.44	-0.432368
					1022.81	0.604874								1022.81	-0.4324
					1024.17	0.605005								1024.17	-0.432431
					1025.54	0.605135								1025.54	-0.432463
					1026.91	0.605266								1026.91	-0.432494
					1028.28	0.605397								1028.28	-0.432526
					1029.64	0.605528								1029.64	-0.432558
					1031.01	0.605659								1031.01	-0.432589
					1032.38	0.60579								1032.38	-0.432621
					1033.74	0.60592								1033.74	-0.432652
					1035.11	0.606051								1035.11	-0.432684
					1036.48	0.606182								1036.48	-0.432715
					1037.85	0.606313								1037.85	-0.432747
					1039.21	0.606444								1039.21	-0.432778
					1040.58	0.606574								1040.58	-0.43281
					1041.95	0.606705								1041.95	-0.432841
					1043.32	0.606836								1043.32	-0.432873
					1044.68	0.606967								1044.68	-0.432904
					1046.05	0.607097								1046.05	-0.432936
					1047.42	0.607228								1047.42	-0.432967
					1048.79	0.607359								1048.79	-0.432999
					1050.15	0.607489								1050.15	-0.43303
					1051.52	0.60762								1051.52	-0.433062
					1052.89	0.607751								1052.89	-0.433093
					1054.26	0.607881								1054.26	-0.433125
					1055.62	0.608012								1055.62	-0.433156
					1056.99	0.608143								1056.99	-0.433188
					1058.36	0.608273								1058.36	-0.433219
					1059.73	0.608404								1059.73	-0.43325
					1061.09	0.608535								1061.09	-0.433282
					1062.46	0.608665								1062.46	-0.433313
					1063.83	0.608796								1063.83	-0.433345
					1065.19	0.608927								1065.19	-0.433376
					1066.56	0.609057								1066.56	-0.433407
					1067.93	0.609188								1067.93	-0.433439
					1069.3	0.609318								1069.3	-0.43347
					1070.66	0.609449								1070.66	-0.433501
					1072.03	0.609579								1072.03	-0.433533
					1073.4	0.60971								1073.4	-0.433564
					1074.77	0.60984								1074.77	-0.433595
					1076.13	0.609971								1076.13	-0.433627
					1077.5	0.610101								1077.5	-0.433658
					1078.87	0.610232								1078.87	-0.433689
					1080.24	0.610362								1080.24	-0.433721
					1081.6	0.610493								1081.6	-0.433752
					1082.97	0.610623								1082.97	-0.433783
					1084.34	0.610754								1084.34	-0.433815
					1085.71	0.610884								1085.71	-0.433846
					1087.07	0.611015								1087.07	-0.433877
					1088.44	0.611145								1088.44	-0.433908
					1089.81	0.611276								1089.81	-0.43394
					1091.18	0.611406								1091.18	-0.433971
					1092.54	0.611537								1092.54	-0.434002
					1093.91	0.611667								1093.91	-0.434033
					1095.28	0.611797								1095.28	-0.434064
					1096.64	0.611928								1096.64	-0.434096
					1098.01	0.612058								1098.01	-0.434127
					1099.38	0.612189								1099.38	-0.434158
					1100.75	0.612319								1100.75	-0.434189
					1102.11	0.612449								1102.11	-0.43422
					1103.48	0.61258								1103.48	-0.434252
					1104.85	0.61271								1104.85	-0.434283
					1106.22	0.61284								1106.22	-0.434314
					1107.58	0.612971								1107.58	-0.434345
					1108.95	0.613101								1108.95	-0.434376
					1110.32	0.613231								1110.32	-0.434407
					1111.69	0.613362								1111.69	-0.434439
					1113.05	0.613492								1113.05	-0.43447
					1114.42	0.613622								1114.42	-0.434501
					1115.79	0.613753								1115.79	-0.434532
					1117.16	0.613883								1117.16	-0.434563
					1118.52	0.614013								1118.52	-0.434594
					1119.89	0.614143								1119.89	-0.434625
					1121.26	0.614274								1121.26	-0.434656
					1122.63	0.614404								1122.63	-0.434687
					1123.99	0.614534								1123.99	-0.434719
					1125.36	0.614664								1125.36	-0.43475
					1126.73	0.614794								1126.73	-0.434781
					1128.09	0.614925								1128.09	-0.434812
					1129.46	0.615055								1129.46	-0.434843
					1130.83	0.615185								1130.83	-0.434874
					1132.2	0.615315								1132.2	-0.434905
					1133.56	0.615445								1133.56	-0.434936
					1134.93	0.615576								1134.93	-0.434967
					1136.3	0.615706								1136.3	-0.434998
					1137.67	0.615836								1137.67	-0.435029
					1139.03	0.615966								1139.03	-0.43506
					1140.4	0.616096								1140.4	-0.435091
					1141.77	0.616226								1141.77	-0.435122
					1143.14	0.616357								1143.14	-0.435153
					1144.5	0.616487								1144.5	-0.435184
					1145.87	0.616617								1145.87	-0.435215
					1147.24	0.616747								1147.24	-0.435246
					1148.61	0.616877								1148.61	-0.435277
					1149.97	0.617007								1149.97	-0.435308
					1151.34	0.617137								1151.34	-0.435339
					1152.71	0.617267								1152.71	-0.43537
					1154.07	0.617397								1154.07	-0.435401
					1155.44	0.617527								1155.44	-0.435432
					1156.81	0.617658								1156.81	-0.435463
					1158.18	0.617788								1158.18	-0.435494
					1159.54	0.617918								1159.54	-0.435524
					1160.91	0.618048								1160.91	-0.435555
					1162.28	0.618178								1162.28	-0.435586
					1163.65	0.618308								1163.65	-0.435617
					1165.01	0.618438								1165.01	-0.435648
					1166.38	0.618568								1166.38	-0.435679
					1167.75	0.618698								1167.75	-0.43571
					1169.12	0.618828								1169.12	-0.435741
					1170.48	0.618958								1170.48	-0.435772
					1171.85	0.619088								1171.85	-0.435802
					1173.22	0.619218								1173.22	-0.435833
					1174.59	0.619348								1174.59	-0.435864
					1175.95	0.619478								1175.95	-0.435895
					1177.32	0.619608								1177.32	-0.435926
					1178.69	0.619738								1178.69	-0.435957
					1180.06	0.619868								1180.06	-0.435988
					1181.42	0.619997								1181.42	-0.436018
					1182.79	0.620127								1182.79	-0.436049
					1184.16	0.620257								1184.16	-0.43608
					1185.52	0.620387								1185.52	-0.436111
					1186.89	0.620517								1186.89	-0.436142
					1188.26	0.620647								1188.26	-0.436172
					1189.63	0.620777								1189.63	-0.436203
					1190.99	0.620907								1190.99	-0.436234
					1192.36	0.621037								1192.36	-0.436265
					1193.73	0.621167								1193.73	-0.436296
					1195.1	0.621296								1195.1	-0.436326
					1196.46	0.621426								1196.46	-0.436357
					1197.83	0.621556								1197.83	-0.436388
					1199.2	0.621686								1199.2	-0.436419
					1200.57	0.621816								1200.57	-0.436449
					1201.93	0.621946								1201.93	-0.43648
					1203.3	0.622076								1203.3	-0.436511
					1204.67	0.622205								1204.67	-0.436542
					1206.04	0.622335								1206.04	-0.436572
					1207.4	0.622465								1207.4	-0.436603
					1208.77	0.622595								1208.77	-0.436634
					1210.14	0.622725								1210.14	-0.436665
					1211.51	0.622854								1211.51	-0.436695
					1212.87	0.622984								1212.87	-0.436726
					1214.24	0.623114								1214.24	-0.436757
					1215.61	0.623244								1215.61	-0.436787
					1216.97	0.623374								1216.97	-0.436818
					1218.34	0.623503								1218.34	-0.436849
					1219.71	0.623633								1219.71	-0.436879
					1221.08	0.623763								1221.08	-0.43691
					1222.44	0.623893								1222.44	-0.436941
					1223.81	0.624022								1223.81	-0.436971
					1225.18	0.624152								1225.18	-0.437002
					1226.55	0.624282								1226.55	-0.437033
					1227.91	0.624412								1227.91	-0.437063
					1229.28	0.624541								1229.28	-0.437094
					1230.65	0.624671								1230.65	-0.437125
					1232.02	0.624801								1232.02	-0.437155
					1233.38	0.62493								1233.38	-0.437186
					1234.75	0.62506								1234.75	-0.437217
					1236.12	0.62519								1236.12	-0.437247
					1237.49	0.62532								1237.49	-0.437278
					1238.85	0.625449								1238.85	-0.437308
					1240.22	0.625579								1240.22	-0.437339
					1241.59	0.625709								1241.59	-0.43737
					1242.96	0.625838								1242.96	-0.4374
					1244.32	0.625968								1244.32	-0.437431
					1245.69	0.626098								1245.69	-0.437461
					1247.06	0.626227								1247.06	-0.437492
					1248.42	0.626357								1248.42	-0.437523
					1249.79	0.626486								1249.79	-0.437553
					1251.16	0.626616								1251.16	-0.437584
					1252.53	0.626746								1252.53	-0.437614
					1253.89	0.626875								1253.89	-0.437645
					1255.26	0.627005								1255.26	-0.437675
					1256.63	0.627135								1256.63	-0.437706
					1258	0.627264								1258	-0.437737
					1259.36	0.627394								1259.36	-0.437767
					1260.73	0.627523								1260.73	-0.437798
					1262.1	0.627653								1262.1	-0.437828
					1263.47	0.627782								1263.47	-0.437859
					1264.83	0.627912								1264.83	-0.437889
					1266.2	0.628042								1266.2	-0.43792
					1267.57	0.628171								1267.57	-0.43795
					1268.94	0.628301								1268.94	-0.437981
					1270.3	0.62843								1270.3	-0.438011
					1271.67	0.62856								1271.67	-0.438042
					1273.04	0.628689								1273.04	-0.438072
					1274.41	0.628819								1274.41	-0.438103
					1275.77	0.628948								1275.77	-0.438133
					1277.14	0.629078								1277.14	-0.438164
					1278.51	0.629208								1278.51	-0.438194
					1279.87	0.629337								1279.87	-0.438225
					1281.24	0.629467								1281.24	-0.438255
					1282.61	0.629596								1282.61	-0.438286
					1283.98	0.629726								1283.98	-0.438316
					1285.34	0.629855								1285.34	-0.438347
					1286.71	0.629985								1286.71	-0.438377
					1288.08	0.630114								1288.08	-0.438407
					1289.45	0.630244								1289.45	-0.438438
					1290.81	0.630373								1290.81	-0.438468
					1292.18	0.630502								1292.18	-0.438499
					1293.55	0.630632								1293.55	-0.438529
					1294.92	0.630761								1294.92	-0.43856
					1296.28	0.630891								1296.28	-0.43859
					1297.65	0.63102								1297.65	-0.438621
					1299.02	0.63115								1299.02	-0.438651
					1300.39	0.631279								1300.39	-0.438681
					1301.75	0.631409								1301.75	-0.438712
					1303.12	0.631538								1303.12	-0.438742
					1304.49	0.631667								1304.49	-0.438773
					1305.85	0.631797								1305.85	-0.438803
					1307.22	0.631926								1307.22	-0.438833
					1308.59	0.632056								1308.59	-0.438864
					1309.96	0.632185								1309.96	-0.438894
					1311.32	0.632315								1311.32	-0.438925
					1312.69	0.632444								1312.69	-0.438955
					1314.06	0.632573								1314.06	-0.438985
					1315.43	0.632703								1315.43	-0.439016
					1316.79	0.632832								1316.79	-0.439046
					1318.16	0.632961								1318.16	-0.439076
					1319.53	0.633091								1319.53	-0.439107
					1320.9	0.63322								1320.9	-0.439137
					1322.26	0.63335								1322.26	-0.439167
					1323.63	0.633479								1323.63	-0.439198
					1325	0.633608								1325	-0.439228
					1326.37	0.633738								1326.37	-0.439258
					1327.73	0.633867								1327.73	-0.439289
					1329.1	0.633996								1329.1	-0.439319
					1330.47	0.634126								1330.47	-0.439349
					1331.84	0.634255								1331.84	-0.43938
					1333.2	0.634384								1333.2	-0.43941
					1334.57	0.634514								1334.57	-0.43944
					1335.94	0.634643								1335.94	-0.439471
					1337.3	0.634772								1337.3	-0.439501
					1338.67	0.634902								1338.67	-0.439531
					1340.04	0.635031								1340.04	-0.439562
					1341.41	0.63516								1341.41	-0.439592
					1342.77	0.635289								1342.77	-0.439622
					1344.14	0.635419								1344.14	-0.439652
					1345.51	0.635548								1345.51	-0.439683
					1346.88	0.635677								1346.88	-0.439713
					1348.24	0.635807								1348.24	-0.439743
					1349.61	0.635936								1349.61	-0.439774
					1350.98	0.636065								1350.98	-0.439804
					1352.35	0.636194								1352.35	-0.439834
					1353.71	0.636324								1353.71	-0.439864
					1355.08	0.636453								1355.08	-0.439895
					1356.45	0.636582								1356.45	-0.439925
					1357.82	0.636711								1357.82	-0.439955
					1359.18	0.636841								1359.18	-0.439985
					1360.55	0.63697								1360.55	-0.440016
					1361.92	0.637099								1361.92	-0.440046
					1363.29	0.637228								1363.29	-0.440076
					1364.65	0.637358								1364.65	-0.440106
					1366.02	0.637487								1366.02	-0.440136

## Sheet: Figure S2c
BLIP2-TEM-1				BLIP2-KPC2
Residue	Predicted IDDT			Residue	Predicted IDDT
A41	64.69			A41	67.12
A42	90.62			A42	91
A43	96.25			A43	96.62
A44	97.81			A44	98.31
A45	96.25			A45	97.69
A46	95.31			A46	97.12
A47	91			A47	93.88
A48	85.94			A48	88.69
A49	81.12			A49	86.88
A50	79.19			A50	88.25
A51	85			A51	92.06
A52	83.88			A52	91.88
A53	86.06			A53	95
A54	87.25			A54	94.12
A55	89.44			A55	93.75
A56	90.5			A56	94.75
A57	90.25			A57	94.69
A58	94.75			A58	97.44
A59	95.56			A59	97.62
A60	96.06			A60	97.69
A61	96.56			A61	97.25
A62	97			A62	97.75
A63	95.69			A63	96.69
A64	96.5			A64	97
A65	97.44			A65	97.62
A66	98.31			A66	98.44
A67	97.69			A67	97.81
A68	98.19			A68	98.31
A69	98.5			A69	98.62
A70	98.38			A70	98.5
A71	97.31			A71	97.5
A72	95.88			A72	96.5
A73	94.5			A73	95.69
A74	92.5			A74	94.62
A75	95.69			A75	97.31
A76	97.5			A76	98.25
A77	98.62			A77	98.75
A78	98.69			A78	98.75
A79	98.62			A79	98.75
A80	98.31			A80	98.44
A81	97.56			A81	97.75
A82	98.44			A82	98.5
A83	98.62			A83	98.75
A84	98.81			A84	98.88
A85	98.62			A85	98.75
A86	98.25			A86	98.56
A87	96.25			A87	97.88
A88	93.44			A88	96.5
A89	92.38			A89	95.75
A90	95.06			A90	97.31
A91	91.44			A91	95.19
A92	95.62			A92	96.75
A93	97.56			A93	98.25
A94	97.88			A94	98.25
A95	98.19			A95	98.5
A96	98.38			A96	98.62
A97	98.38			A97	98.56
A98	98.56			A98	98.69
A99	98.56			A99	98.69
A100	98.44			A100	98.56
A101	98.69			A101	98.75
A102	98.56			A102	98.69
A103	98.69			A103	98.75
A104	98.62			A104	98.69
A105	98.81			A105	98.88
A106	98.38			A106	98.31
A107	98.75			A107	98.75
A108	98.88			A108	98.94
A109	98.81			A109	98.88
A110	98.69			A110	98.75
A111	97.94			A111	98.06
A112	95.69			A112	96.44
A113	95.12			A113	95.5
A114	98.44			A114	98.56
A115	98.88			A115	98.94
A116	98.94			A116	98.94
A117	98.94			A117	98.94
A118	98.94			A118	98.94
A119	98.81			A119	98.81
A120	98.19			A120	98.25
A121	98.56			A121	98.62
A122	98.69			A122	98.75
A123	98.88			A123	98.94
A124	98.94			A124	98.94
A125	98.94			A125	98.94
A126	98.88			A126	98.94
A127	98.5			A127	98.69
A128	97.75			A128	98.19
A129	98.31			A129	98.56
A130	95.25			A130	96.12
A131	97.12			A131	97.5
A132	98.38			A132	98.5
A133	98.38			A133	98.5
A134	98.75			A134	98.81
A135	98.75			A135	98.81
A136	98.88			A136	98.88
A137	98.81			A137	98.88
A138	98.69			A138	98.75
A139	98.31			A139	98.38
A140	98.69			A140	98.75
A141	98.56			A141	98.62
A142	98.62			A142	98.69
A143	98.69			A143	98.69
A144	98.81			A144	98.81
A145	98.44			A145	98.5
A146	98.69			A146	98.75
A147	98.88			A147	98.94
A148	98.81			A148	98.88
A149	98.69			A149	98.75
A150	98.31			A150	98.38
A151	97.94			A151	98.31
A152	97.94			A152	98.12
A153	98.62			A153	98.69
A154	98.94			A154	98.94
A155	98.88			A155	98.94
A156	98.88			A156	98.94
A157	98.81			A157	98.88
A158	98.69			A158	98.75
A159	98			A159	98.12
A160	98.44			A160	98.5
A161	98.69			A161	98.75
A162	98.88			A162	98.88
A163	98.88			A163	98.94
A164	98.88			A164	98.94
A165	98.88			A165	98.88
A166	98.56			A166	98.62
A167	97.88			A167	98.12
A168	97.75			A168	98
A169	95.56			A169	96.19
A170	95.62			A170	97
A171	97.62			A171	98
A172	97.69			A172	97.94
A173	98.56			A173	98.62
A174	98.62			A174	98.69
A175	98.75			A175	98.81
A176	98.75			A176	98.81
A177	98.62			A177	98.75
A178	98.31			A178	98.44
A179	98.62			A179	98.69
A180	98.44			A180	98.5
A181	98.5			A181	98.56
A182	98.56			A182	98.62
A183	98.75			A183	98.81
A184	98.31			A184	98.44
A185	98.25			A185	98.44
A186	98.25			A186	98.31
A187	98.5			A187	98.62
A188	98.06			A188	98.12
A189	97.94			A189	98.19
A190	98.12			A190	98.44
A191	98			A191	98.25
A192	98.44			A192	98.56
A193	98.81			A193	98.88
A194	98.88			A194	98.94
A195	98.88			A195	98.94
A196	98.88			A196	98.94
A197	98.69			A197	98.75
A198	98.06			A198	98.06
A199	98.44			A199	98.5
A200	98.75			A200	98.81
A201	98.88			A201	98.94
A202	98.88			A202	98.88
A203	98.88			A203	98.94
A204	98.88			A204	98.88
A205	98.44			A205	98.62
A206	97.88			A206	98.25
A207	98.44			A207	98.56
A208	97.81			A208	97.75
A209	98.38			A209	98.44
A210	98.69			A210	98.75
A211	98.56			A211	98.62
A212	98.75			A212	98.81
A213	98.81			A213	98.88
A214	98.88			A214	98.88
A215	98.88			A215	98.88
A216	98.75			A216	98.81
A217	98.5			A217	98.56
A218	98.75			A218	98.81
A219	98.62			A219	98.69
A220	98.56			A220	98.62
A221	98.56			A221	98.62
A222	98.75			A222	98.81
A223	96.56			A223	96.69
A224	98.38			A224	98.5
A225	98.88			A225	98.94
A226	98.88			A226	98.94
A227	98.69			A227	98.75
A228	98.38			A228	98.56
A229	98.25			A229	98.56
A230	98.56			A230	98.69
A231	98.75			A231	98.88
A232	98.88			A232	98.94
A233	98.94			A233	98.94
A234	98.94			A234	98.94
A235	98.94			A235	98.94
A236	98.75			A236	98.81
A237	97.88			A237	98
A238	98.31			A238	98.44
A239	98.69			A239	98.75
A240	98.88			A240	98.94
A241	98.94			A241	98.94
A242	98.94			A242	98.94
A243	98.94			A243	98.94
A244	98.69			A244	98.75
A245	98.56			A245	98.69
A246	98.44			A246	98.69
A247	96.62			A247	97.94
A248	96.81			A248	97.81
A249	97.94			A249	98.44
A250	98			A250	98.38
A251	98.62			A251	98.81
A252	98.62			A252	98.75
A253	98.75			A253	98.88
A254	98.62			A254	98.75
A255	98.62			A255	98.69
A256	98.31			A256	98.44
A257	98.69			A257	98.75
A258	98.69			A258	98.75
A259	98.62			A259	98.69
A260	98.62			A260	98.69
A261	98.81			A261	98.88
A262	98.62			A262	98.69
A263	98.69			A263	98.75
A264	98.88			A264	98.88
A265	98.69			A265	98.81
A266	98.25			A266	98.56
A267	97.5			A267	98.12
A268	97.19			A268	98.12
A269	97.5			A269	98.31
A270	97.56			A270	98.25
A271	98.69			A271	98.81
A272	98.75			A272	98.88
A273	98.88			A273	98.88
A274	98.81			A274	98.88
A275	98.69			A275	98.75
A276	98.19			A276	98.31
A277	98.12			A277	98.31
A278	98.31			A278	98.44
A279	98.56			A279	98.75
A280	98.69			A280	98.81
A281	98.38			A281	98.62
A282	98			A282	98.38
A283	96.69			A283	97.88
A284	92.81			A284	95.5
A285	84.25			A285	87.88
A286	88.69			A286	91.81
A287	90.88			A287	93
A288	94.88			A288	96.25
A289	93.12			A289	94.88
A290	93.94			A290	95.44
A291	93.25			A291	95.06
A292	97.12			A292	97.75
A293	97.81			A293	98.06
A294	97.75			A294	97.88
A295	97.62			A295	97.88
A296	98.31			A296	98.5
A297	97.81			A297	98.06
A298	97.94			A298	98.12
A299	98.5			A299	98.62
A300	98			A300	98.25
A301	97.25			A301	97.81
A302	95.75			A302	96.81
A303	95.38			A303	96.88
A304	91.75			A304	93.94
A305	93.75			A305	95.69
A306	96.88			A306	97.81
A307	97.44			A307	98.06
A308	98.19			A308	98.5
A309	97.81			A309	98.12
A310	95.44			A310	95.88
B25	61.69			B30	77
B26	82			B31	86.38
B27	89.75			B32	93.69
B28	93.75			B33	97.06
B29	95.62			B34	96.62
B30	96.5			B35	97.25
B31	97.06			B36	97.69
B32	97.44			B37	96.44
B33	98.06			B38	96.19
B34	97.69			B39	96.69
B35	97.94			B40	96.94
B36	98			B41	97.56
B37	97.81			B42	97.75
B38	97.56			B43	98.12
B39	97.31			B44	98.75
B40	97.38			B45	98.81
B41	97.31			B46	98.88
B42	97.44			B47	98.88
B43	98.06			B48	98.88
B44	98.62			B49	98.62
B45	98.62			B50	98.62
B46	98.38			B51	98.38
B47	98.12			B52	97.69
B48	97.94			B53	96.94
B49	98			B54	96.81
B50	97.62			B55	98.12
B51	97.31			B56	98.5
B52	95.06			B57	98.56
B53	96.06			B58	98.31
B54	96.44			B59	98.62
B55	97.38			B60	98.19
B56	97.31			B61	98.56
B57	96.5			B62	98.44
B58	96			B63	98.38
B59	97.06			B64	98.62
B60	98.06			B65	98.88
B61	98			B66	98.81
B62	97.69			B67	98.81
B63	98.19			B68	98.38
B64	98.25			B69	98.62
B65	98.56			B70	98.81
B66	98.75			B71	98.94
B67	98.62			B72	98.94
B68	98.25			B73	98.94
B69	97.94			B74	98.94
B70	98.5			B75	98.94
B71	98.81			B76	98.94
B72	98.88			B77	98.94
B73	98.88			B78	98.94
B74	98.88			B79	98.88
B75	98.88			B80	98.88
B76	98.88			B81	98.81
B77	98.88			B82	98.31
B78	98.69			B83	98.31
B79	98.62			B84	97.31
B80	98.75			B85	96.06
B81	98.69			B86	96.62
B82	98.25			B87	94.56
B83	98.19			B88	97.19
B84	98.25			B89	98
B85	98.12			B90	98.44
B86	97.69			B91	98.25
B87	97.81			B92	98
B88	98			B93	97.94
B89	98			B94	98.38
B90	98.38			B95	98.12
B91	98.19			B96	98
B92	98.56			B97	96.38
B93	98.62			B98	96.44
B94	98.56			B99	96.31
B95	98.69			B100	97.81
B96	98.44			B101	98.25
B97	98.31			B102	98.12
B98	97			B103	97
B99	96.94			B104	96.38
B100	96.81			B105	97.81
B101	98.12			B106	96.38
B102	98.12			B107	97.81
B103	97.44			B108	98.5
B104	94.06			B109	97.88
B105	93.94			B110	97.12
B106	96.81			B111	97.62
B107	94.69			B112	96.44
B108	97			B113	92.88
B109	98.38			B114	95.19
B110	97			B115	97.88
B111	96.5			B116	98.81
B112	97.44			B117	98.88
B113	95.94			B118	98.88
B114	93.12			B119	98.88
B115	95.75			B120	98.88
B116	98.12			B121	98.94
B117	98.81			B122	98.94
B118	98.88			B123	98.94
B119	98.88			B124	98.88
B120	98.88			B125	98.88
B121	98.88			B126	98.88
B122	98.94			B127	98.75
B123	98.94			B128	98.06
B124	98.88			B129	98.38
B125	98.75			B130	98.62
B126	98.81			B131	98.69
B127	98.69			B132	98.81
B128	98			B133	98.94
B129	96.75			B134	98.94
B130	97.5			B135	98.94
B131	98.12			B136	98.88
B132	98.38			B137	98.88
B133	98.75			B138	98.81
B134	98.88			B139	98.19
B135	98.88			B140	96
B136	98.94			B141	97.12
B137	98.88			B142	97.25
B138	98.88			B143	98.44
B139	98.88			B144	98.75
B140	98.44			B145	98.62
B141	97.62			B146	98.69
B142	97.94			B147	98.88
B143	97.75			B148	98.88
B144	98.44			B149	98.81
B145	98.62			B150	98.81
B146	98.06			B151	98.88
B147	98.38			B152	98.88
B148	98.69			B153	98.62
B149	98.69			B154	98.56
B150	98.38			B155	98.56
B151	98			B156	98.81
B152	98.25			B157	98.44
B153	97.81			B158	98.81
B154	96.62			B159	98.81
B155	94.44			B160	98.56
B156	96.06			B161	98.81
B157	97.94			B162	98.69
B158	97.88			B163	98.69
B159	98.12			B164	98.56
B160	98.62			B165	97.62
B161	98.25			B166	96.44
B162	98.75			B167	97.31
B163	98.56			B168	98.19
B164	98.44			B169	97.56
B165	98.5			B170	96.69
B166	97.56			B171	97.44
B167	95.5			B172	96.31
B168	96.19			B173	96.62
B169	98			B174	95.94
B170	96.81			B175	97.38
B171	95.44			B176	97.94
B172	97.25			B177	98.38
B173	96.44			B178	98.88
B174	96.12			B179	98.88
B175	95.44			B180	98.88
B176	97.31			B181	98.94
B177	97.81			B182	98.88
B178	98.12			B183	98.88
B179	98.81			B184	98.94
B180	98.81			B185	98.81
B181	98.81			B186	98.88
B182	98.75			B187	98.81
B183	98.75			B188	98.94
B184	98.56			B189	98.94
B185	98.62			B190	98.88
B186	98.75			B191	98.75
B187	98.62			B192	98.94
B188	98.06			B193	98.88
B189	98.25			B194	98.56
B190	98.56			B195	98
B191	98.25			B196	97.19
B192	97.31			B197	98.38
B193	97.62			B198	98.75
B194	97.19			B199	98.31
B195	94.06			B200	98.12
B196	83.31			B201	98
B197	85.25			B202	98.62
B198	91.75			B203	98.81
B199	97.5			B204	98.69
B200	97.44			B205	98.81
B201	97.19			B206	98.94
B202	97.31			B207	98.94
B203	98.06			B208	98.88
B204	97.62			B209	98.94
B205	97.62			B210	98.94
B206	98.38			B211	98.88
B207	98.69			B212	98.69
B208	98.44			B213	98.62
B209	98.56			B214	97.62
B210	98.75			B215	97.25
B211	98.75			B216	96.94
B212	98.44			B217	95.31
B213	97.75			B218	96.06
B214	96.56			B219	98.19
B215	92.5			B220	98.81
B216	93.12			B221	98.44
B217	92.81			B222	97.94
B218	88.81			B223	98.44
B219	88.62			B224	98.12
B220	95.31			B225	97.06
B221	97.31			B226	95
B222	95.25			B227	96
B223	92.56			B228	98
B224	95.12			B229	98.31
B225	96.31			B230	98.88
B226	96.25			B231	98.94
B227	95			B232	98.94
B228	95.94			B233	98.94
B229	97.38			B234	98.81
B230	98.12			B235	98.5
B231	98.44			B236	97.88
B232	98.75			B237	96.56
B233	98.69			B238	93.44
B234	98.69			B239	95.31
B235	97.88			B240	97.62
B236	97.31			B241	96.56
B237	95.69			B242	98.25
B238	94.19			B243	98.56
B239	93.19			B244	98.69
B240	94.56			B245	98.94
B241	94.56			B246	98.94
B242	96.94			B247	98.94
B243	97.06			B248	98.94
B244	97.94			B249	98.88
B245	98.62			B250	98.62
B246	98.94			B251	97.44
B247	98.81			B252	94.75
B248	98.69			B253	93.31
B249	98.25			B254	94.62
B250	97.69			B255	98
B251	96.62			B256	98.75
B252	94.88			B257	98.88
B253	95.88			B258	98.94
B254	96.06			B259	98.88
B255	97			B260	98.94
B256	97.31			B261	98.94
B257	97.88			B262	98.88
B258	98.44			B263	98.81
B259	98.69			B264	98.5
B260	98.81			B265	97.88
B261	98.81			B266	96.56
B262	98.69			B267	96.44
B263	98.44			B268	95.06
B264	98.25			B269	91.94
B265	97.25			B270	94.5
B266	95.56			B271	92.44
B267	92.12			B272	96.25
B268	91.88			B273	96.31
B269	87			B274	96.81
B270	87.75			B275	96.81
B271	86.75			B276	98.38
B272	91.69			B277	98.75
B273	94.81			B278	98.69
B274	93.62			B279	98.75
B275	94.31			B280	98.88
B276	97.19			B281	98.81
B277	97.38			B282	98.5
B278	97			B283	98.5
B279	97.81			B284	98.69
B280	97.94			B285	98
B281	97.5			B286	97.19
B282	97.75			B287	97.38
B283	97.5			B288	97.19
B284	97.12			B289	94.12
B285	96.62			B290	89.44
B286	96.06
B287	95.06
B288	93.19

## Sheet: Figure S4a
Average CNT			Average BLIP 41			Average with TEM
Width	Height		Width	Height		Width	Height
nm	nm		nm	nm		nm	nm
0	-0.67986		0	-0.71902		0	-0.55059
1.27093	-0.66377		1.30352	-0.68811		1.33711	-0.59589
2.54186	-0.64935		2.60704	-0.65382		2.67423	-0.64119
3.81279	-0.63825		3.91055	-0.61279		4.01134	-0.68649
5.08372	-0.63215		5.21407	-0.56165		5.34845	-0.7318
6.35465	-0.63272		6.51759	-0.49701		6.68557	-0.76297
7.62558	-0.6411		7.82111	-0.41848		8.02268	-0.71407
8.89651	-0.65564		9.12462	-0.33666		9.35979	-0.66518
10.1674	-0.67373		10.4281	-0.26468		10.6969	-0.61628
11.4384	-0.69276		11.7317	-0.21571		12.034	-0.56738
12.7093	-0.71011		13.0352	-0.2029		13.3711	-0.52795
13.9802	-0.72347		14.3387	-0.23428		14.7082	-0.51059
15.2512	-0.73262		15.6422	-0.30031		16.0454	-0.49323
16.5221	-0.73835		16.9457	-0.38766		17.3825	-0.47586
17.793	-0.74142		18.2492	-0.48301		18.7196	-0.4585
19.0639	-0.7426		19.5528	-0.57302		20.0567	-0.47398
20.3349	-0.74266		20.8563	-0.6475		21.3938	-0.52959
21.6058	-0.7423		22.1598	-0.70621		22.7309	-0.5852
22.8767	-0.74218		23.4633	-0.75093		24.068	-0.64081
24.1477	-0.74297		24.7668	-0.78343		25.4051	-0.69642
25.4186	-0.74533		26.0704	-0.80548		26.7423	-0.74279
26.6895	-0.74987		27.3739	-0.81902		28.0794	-0.78301
27.9605	-0.75624		28.6774	-0.82654		29.4165	-0.82322
29.2314	-0.76334		29.9809	-0.83059		30.7536	-0.86344
30.5023	-0.77006		31.2844	-0.83376		32.0907	-0.90365
31.7732	-0.77529		32.5879	-0.83861		33.4278	-0.88873
33.0442	-0.77792		33.8915	-0.84628		34.7649	-0.85543
34.3151	-0.77696		35.195	-0.85403		36.1021	-0.82214
35.586	-0.77154		36.4985	-0.85841		37.4392	-0.78884
36.857	-0.76081		37.802	-0.85599		38.7763	-0.75554
38.1279	-0.74391		39.1055	-0.84335		40.1134	-0.75539
39.3988	-0.72002		40.4091	-0.81948		41.4505	-0.75891
40.6698	-0.69008		41.7126	-0.78966		42.7876	-0.76244
41.9407	-0.65735		43.0161	-0.76013		44.1247	-0.76596
43.2116	-0.62529		44.3196	-0.73715		45.4619	-0.76975
44.4825	-0.59734		45.6231	-0.72696		46.799	-0.7785
45.7535	-0.57693		46.9266	-0.733		48.1361	-0.78725
47.0244	-0.56702		48.2302	-0.75196		49.4732	-0.796
48.2953	-0.5697		49.5337	-0.77953		50.8103	-0.80475
49.5663	-0.58697		50.8372	-0.81142		52.1474	-0.81032
50.8372	-0.62081		52.1407	-0.84335		53.4845	-0.8032
52.1081	-0.67322		53.4442	-0.87255		54.8216	-0.79608
53.379	-0.74037		54.7477	-0.89966		56.1588	-0.78896
54.65	-0.80477		56.0513	-0.92576		57.4959	-0.78184
55.9209	-0.84692		57.3548	-0.95196		58.833	-0.79126
57.1918	-0.84736		58.6583	-0.97934		60.1701	-0.83141
58.4628	-0.78659		59.9618	-1.0075		61.5072	-0.87155
59.7337	-0.65113		61.2653	-1.03296		62.8443	-0.9117
61.0046	-0.44649		62.5688	-1.05183		64.1814	-0.95185
62.2756	-0.18196		63.8724	-1.06025		65.5186	-0.97372
63.5465	0.13315		65.1759	-1.05436		66.8557	-0.97731
64.8174	0.48956		66.4794	-1.03337		68.1928	-0.98091
66.0883	0.87966		67.7829	-1.00239		69.5299	-0.9845
67.3593	1.30314		69.0864	-0.96722		70.867	-0.9881
68.6302	1.76167		70.3899	-0.93366		72.2041	-0.91318
69.9011	2.25689		71.6935	-0.9074		73.5412	-0.79599
71.1721	2.79048		72.997	-0.88329		74.8783	-0.67881
72.443	3.36407		74.3005	-0.83659		76.2155	-0.56162
73.7139	3.97915		75.604	-0.74044		77.5526	-0.44443
74.9848	4.6372		76.9075	-0.56801		78.8897	0.13859
76.2558	5.33965		78.2111	-0.29243		80.2268	0.83806
77.5267	6.08797		79.5146	0.11638		81.5639	1.53753
78.7976	6.88311		80.8181	0.69393		82.901	2.23701
80.0686	7.72192		82.1216	1.47623		84.2381	2.93648
81.3395	8.59928		83.4251	2.49931		85.5753	3.99468
82.6104	9.51003		84.7286	3.79844		86.9124	5.07177
83.8814	10.449		86.0322	5.36008		88.2495	6.14885
85.1523	11.4109		87.3357	7.0934		89.5866	7.22594
86.4232	12.3877		88.6392	8.90071		90.9237	8.33824
87.6941	13.37		89.9427	10.6843		92.2608	9.76751
88.9651	14.3482		91.2462	12.3475		93.5979	11.1968
90.236	15.3127		92.5498	13.846		94.9351	12.626
91.5069	16.2545		93.8533	15.2133		96.2722	14.0553
92.7779	17.1714		95.1568	16.4891		97.6093	15.5213
94.0488	18.0676		96.4603	17.7132		98.9464	17.0974
95.3197	18.9473		97.7638	18.9249		100.284	18.6736
96.5906	19.8146		99.0673	20.1415		101.621	20.2498
97.8616	20.6737		100.371	21.3497		102.958	21.8259
99.1325	21.5232		101.674	22.534		104.295	23.2677
100.403	22.3562		102.978	23.6789		105.632	24.5079
101.674	23.1655		104.281	24.7691		106.969	25.7481
102.945	23.9437		105.585	25.7923		108.306	26.9883
104.216	24.6835		106.888	26.7408		109.643	28.2285
105.487	25.3819		108.192	27.607		110.98	29.2811
106.758	26.0414		109.495	28.3831		112.318	30.1803
108.029	26.665		110.799	29.0621		113.655	31.0795
109.3	27.2559		112.103	29.6462		114.992	31.9787
110.571	27.817		113.406	30.1496		116.329	32.8779
111.842	28.3473		114.71	30.587		117.666	33.3032
113.113	28.8383		116.013	30.9735		119.003	33.5254
114.384	29.2804		117.317	31.3236		120.34	33.7475
115.655	29.6644		118.62	31.6453		121.677	33.9697
116.926	29.9806		119.924	31.9395		123.014	34.1919
118.196	30.2255		121.227	32.2063		124.352	34.0795
119.467	30.411		122.531	32.446		125.689	33.908
120.738	30.551		123.834	32.6591		127.026	33.7366
122.009	30.6597		125.138	32.8481		128.363	33.5652
123.28	30.7509		126.441	33.018		129.7	33.3937
124.551	30.8385		127.745	33.1739		131.037	33.1856
125.822	30.9346		129.048	33.321		132.374	32.9776
127.093	31.051		130.352	33.4635		133.711	32.7695
128.364	31.1998		131.655	33.5874		135.048	32.5614
129.635	31.3927		132.959	33.6605		136.386	32.3392
130.906	31.6311		134.262	33.6496		137.723	32.0367
132.177	31.8666		135.566	33.5216		139.06	31.7341
133.448	32.0363		136.869	33.244		140.397	31.4316
134.719	32.0777		138.173	32.7975		141.734	31.129
135.989	31.9277		139.476	32.175		143.071	30.5919
137.26	31.5321		140.78	31.3698		144.408	29.5073
138.531	30.8894		142.083	30.3752		145.745	28.4227
139.802	30.0193		143.387	29.1855		147.082	27.338
141.073	28.9415		144.69	27.8083		148.42	26.2534
142.344	27.6758		145.994	26.263		149.757	24.81
143.615	26.2428		147.297	24.5698		151.094	22.928
144.886	24.6714		148.601	22.7485		152.431	21.046
146.157	22.9952		149.905	20.8193		153.768	19.1639
147.428	21.2477		151.208	18.804		155.105	17.2819
148.699	19.4625		152.512	16.7262		156.442	15.5131
149.97	17.6718		153.815	14.6092		157.779	13.8199
151.241	15.8948		155.119	12.4767		159.116	12.1266
152.512	14.141		156.422	10.3534		160.454	10.4333
153.782	12.42		157.726	8.28668		161.791	8.74001
155.053	10.741		159.029	6.3408		163.128	7.1455
156.324	9.11402		160.333	4.58052		164.465	5.58393
157.595	7.55753		161.636	3.07059		165.802	4.02235
158.866	6.09767		162.94	1.87134		167.139	2.46077
160.137	4.76092		164.243	0.98271		168.476	0.8992
161.408	3.57372		165.547	0.36119		169.813	0.43328
162.679	2.56191		166.85	-0.03771		171.151	0.08911
163.95	1.73152		168.154	-0.25849		172.488	-0.25507
165.221	1.06518		169.457	-0.34505		173.825	-0.59924
166.492	0.54416		170.761	-0.33415		175.162	-0.9214
167.763	0.14973		172.064	-0.25773		176.499	-0.8253
169.034	-0.13681		173.368	-0.14763		177.836	-0.72921
170.305	-0.33316		174.671	-0.03571		179.173	-0.63311
171.576	-0.4554		175.975	0.04832		180.51	-0.53702
172.846	-0.51951		177.278	0.09852		181.847	-0.46603
174.117	-0.54143		178.582	0.12398		183.185	-0.49546
175.388	-0.53711		179.885	0.13406		184.522	-0.52489
176.659	-0.5191		181.189	0.13807		185.859	-0.55432
177.93	-0.49303		182.492	0.1448		187.196	-0.58376
179.201	-0.46369		183.796	0.15724		188.533	-0.55641
180.472	-0.43585		185.1	0.17498		189.87	-0.42363
181.743	-0.41429		186.403	0.19758		191.207	-0.29084
183.014	-0.40195		187.707	0.22456		192.544	-0.15805
184.285	-0.39678		189.01	0.2552		193.881	-0.02527
185.556	-0.39586		190.314	0.28599		195.219	0.10755
186.827	-0.39626		191.617	0.31194		196.556	0.24041
188.098	-0.39508		192.921	0.32801		197.893	0.37326
189.369	-0.38972		194.224	0.32918		199.23	0.50612
190.639	-0.37879		195.528	0.31135		200.567	0.63898
191.91	-0.36116		196.831	0.27843		201.904	0.61503
193.181	-0.33572		198.135	0.23847		203.241	0.50666
194.452	-0.30135		199.438	0.19954		204.578	0.39828
195.723	-0.25759		200.742	0.16972		205.915	0.28991
196.994	-0.20725		202.045	0.15588		207.253	0.18154
198.265	-0.15422		203.349	0.1553		208.59	0.1151
199.536	-0.10235		204.652	0.16064		209.927	0.05916
200.807	-0.0555		205.956	0.16452		211.264	0.00321
202.078	-0.01715		207.259	0.15958		212.601	-0.05274
203.349	0.01203		208.563	0.13921		213.938	-0.10868
204.62	0.0325		209.866	0.10242		215.275	-0.13957
205.891	0.04477		211.17	0.05074		216.612	-0.16914
207.162	0.0493		212.473	-0.01428		217.949	-0.19871
208.432	0.04654		213.777	-0.09111		219.287	-0.22828
209.703	0.03642		215.08	-0.17753		220.624	-0.25944
210.974	0.0186		216.384	-0.26682		221.961	-0.30495
212.245	-0.00726		217.687	-0.35033		223.298	-0.35045
213.516	-0.04151		218.991	-0.41945		224.635	-0.39596
214.787	-0.08432		220.294	-0.46554		225.972	-0.44147
216.058	-0.13324		221.598	-0.48201		227.309	-0.44764
217.329	-0.18394		222.902	-0.47513		228.646	-0.33581
218.6	-0.23202		224.205	-0.45621		229.984	-0.22398
219.871	-0.27309		225.509	-0.43654		231.321	-0.11215
221.142	-0.30295		226.812	-0.42743		232.658	-0.000313667
222.413	-0.32186		228.116	-0.43774		233.995	0.08005
223.684	-0.33433		229.419	-0.46209		235.332	0.11321
224.955	-0.34508		230.723	-0.48994		236.669	0.14638
226.225	-0.35881		232.026	-0.51076		238.006	0.17954
227.496	-0.38014		233.33	-0.51398		239.343	0.2127
228.767	-0.41043		234.633	-0.49093		240.68	0.17958
230.038	-0.44694		235.937	-0.44298		242.018	0.09223
231.309	-0.48669		237.24	-0.3749		243.355	0.00488
232.58	-0.52666		238.544	-0.29143		244.692	-0.08246
233.851	-0.56388		239.847	-0.19735		246.029	-0.16981
235.122	-0.59612		241.151	-0.09829		247.366	-0.24615
236.393	-0.6225		242.454	-0.00432		248.703	-0.31777
237.664	-0.64223		243.758	0.07312		250.04	-0.38938
238.935	-0.65453		245.061	0.1226		251.377	-0.461
240.206	-0.65862		246.365	0.13268		252.714	-0.53262
241.477	-0.6544		247.668	0.09564		254.052	-0.55979
242.748	-0.64326		248.972	0.02109		255.389	-0.57912
244.018	-0.62679		250.275	-0.07634		256.726	-0.59845
245.289	-0.60659		251.579	-0.182		258.063	-0.61778
246.56	-0.58424		252.882	-0.28126		259.4	-0.63711
247.831	-0.561		254.186	-0.36213
249.102	-0.5372		255.489	-0.42401
250.373	-0.51298		256.793	-0.46938
251.644	-0.48847		258.096	-0.50072
252.915	-0.46382		259.4	-0.52049

## Sheet: Figure S4b
Average CNT			Average BLIP213			Average with TEM
Width	Height		Width	Height		Width	Height
nm	nm		nm	nm		nm	nm
0	-0.2463		0	-0.21879		0	-0.36439
1.3057	-0.21943		1.26218	-0.23501		1.3057	-0.41535
2.61141	-0.19468		2.52436	-0.25153		2.61141	-0.46384
3.91711	-0.17417		3.78654	-0.26866		3.91711	-0.5074
5.22282	-0.16001		5.04872	-0.2867		5.22282	-0.54357
6.52852	-0.15433		6.31091	-0.30595		6.52852	-0.56987
7.83423	-0.1585		7.57309	-0.32675		7.83423	-0.58496
9.13993	-0.17122		8.83527	-0.34972		9.13993	-0.59153
10.4456	-0.1906		10.0975	-0.37554		10.4456	-0.59315
11.7513	-0.21472		11.3596	-0.40493		11.7513	-0.59344
13.0571	-0.24168		12.6218	-0.43858		13.0571	-0.59599
14.3628	-0.26907		13.884	-0.47681		14.3628	-0.60327
15.6685	-0.29281		15.1462	-0.51635		15.6685	-0.61414
16.9742	-0.30849		16.4084	-0.55192		16.9742	-0.62669
18.2799	-0.3117		17.6705	-0.57822		18.2799	-0.63902
19.5856	-0.29803		18.9327	-0.58996		19.5856	-0.64922
20.8913	-0.2656		20.1949	-0.58225		20.8913	-0.65532
22.197	-0.22011		21.4571	-0.55672		22.197	-0.65506
23.5027	-0.16863		22.7193	-0.52021		23.5027	-0.64615
24.8084	-0.11826		23.9814	-0.47969		24.8084	-0.6263
26.1141	-0.07607		25.2436	-0.44213		26.1141	-0.59323
27.4198	-0.04708		26.5058	-0.41434		27.4198	-0.54697
28.7255	-0.03073		27.768	-0.39792		28.7255	-0.49391
30.0312	-0.02551		29.0302	-0.38853		30.0312	-0.44147
31.3369	-0.02994		30.2923	-0.38149		31.3369	-0.39706
32.6426	-0.04252		31.5545	-0.37212		32.6426	-0.36811
33.9483	-0.06153		32.8167	-0.35581		33.9483	-0.35875
35.254	-0.08466		34.0789	-0.33137		35.254	-0.36513
36.5597	-0.10951		35.3411	-0.30333		36.5597	-0.38218
37.8654	-0.13371		36.6033	-0.27672		37.8654	-0.40485
39.1711	-0.15486		37.8654	-0.2566		39.1711	-0.42806
40.4768	-0.17157		39.1276	-0.24801		40.4768	-0.44831
41.7826	-0.18468		40.3898	-0.25411		41.7826	-0.46555
43.0883	-0.1953		41.652	-0.27355		43.0883	-0.48018
44.394	-0.20455		42.9142	-0.30431		44.394	-0.49262
45.6997	-0.21356		44.1763	-0.34438		45.6997	-0.50326
47.0054	-0.2217		45.4385	-0.39172		47.0054	-0.51308
48.3111	-0.22479		46.7007	-0.44214		48.3111	-0.52413
49.6168	-0.21822		47.9629	-0.48351		49.6168	-0.53859
50.9225	-0.19739		49.2251	-0.50196		50.9225	-0.55867
52.2282	-0.15776		50.4873	-0.48358		52.2282	-0.5865
53.5339	-0.10195		51.7494	-0.41449		53.5339	-0.62014
54.8396	-0.04583		53.0116	-0.28561		54.8396	-0.65002
56.1453	-0.00669		54.2738	-0.11412		56.1453	-0.66575
57.451	-0.00184		55.536	0.07382		57.451	-0.65693
58.7567	-0.04823		56.7981	0.25208		58.7567	-0.61309
60.0624	-0.13513		58.0603	0.39451		60.0624	-0.51721
61.3681	-0.20488		59.3225	0.47758		61.3681	-0.34121
62.6738	-0.1953		60.5847	0.49986		62.6738	-0.05593
63.9795	-0.04419		61.8469	0.47104		63.9795	0.36779
65.2852	0.31005		63.1091	0.40088		65.2852	0.9588
66.5909	0.89317		64.3712	0.29915		66.5909	1.72686
67.8966	1.67533		65.6334	0.17898		67.8966	2.6522
69.2023	2.62193		66.8956	0.0997		69.2023	3.7125
70.508	3.69835		68.1578	0.15437		70.508	4.88542
71.8138	4.86986		69.42	0.43679		71.8138	6.14839
73.1195	6.09584		70.6821	1.04078		73.1195	7.46671
74.4252	7.32734		71.9443	2.05594		74.4252	8.78853
75.7309	8.51476		73.2065	3.46697		75.7309	10.0607
77.0366	9.6085		74.4687	5.14881		77.0366	11.2299
78.3423	10.5592		75.7309	6.97121		78.3423	12.2437
79.648	11.3267		76.993	8.80395		79.648	13.0733
80.9537	11.8826		78.2552	10.5174		80.9537	13.7211
82.2594	12.1994		79.5174	12.0146		82.2594	14.1913
83.5651	12.2497		80.7796	13.2477		83.5651	14.4882
84.8708	12.0077		82.0418	14.173		84.8708	14.6167
86.1765	11.5095		83.304	14.7467		86.1765	14.594
87.4822	10.8643		84.5661	14.9252		87.4822	14.4529
88.7879	10.1857		85.8283	14.7153		88.7879	14.2268
90.0936	9.58716		87.0905	14.2332		90.0936	13.949
91.3993	9.17983		88.3527	13.6097		91.3993	13.6531
92.705	9.00896		89.6149	12.9757		92.705	13.3733
94.0107	9.04793		90.877	12.462		94.0107	13.1446
95.3164	9.26654		92.1392	12.1662		95.3164	13.0021
96.6222	9.63454		93.4014	12.0777		96.6222	12.9807
97.9279	10.1216		94.6636	12.164		97.9279	13.1138
99.2336	10.6958		95.9258	12.3925		99.2336	13.3958
100.539	11.3233		97.188	12.7307		100.539	13.7818
101.845	11.9704		98.4501	13.1452		101.845	14.2254
103.151	12.6031		99.7123	13.5984		103.151	14.6801
104.456	13.1871		100.975	14.0512		104.456	15.0995
105.762	13.6741		102.237	14.4648		105.762	15.4414
107.068	14.0031		103.499	14.8002		107.068	15.6671
108.373	14.1128		104.761	15.0217		108.373	15.738
109.679	13.9419		106.023	15.1182		109.679	15.6155
110.985	13.4334		107.285	15.0902		110.985	15.2637
112.291	12.6057		108.548	14.9378		112.291	14.6897
113.596	11.5401		109.81	14.6613		113.596	13.9375
114.902	10.3203		111.072	14.2614		114.902	13.052
116.208	9.02977		112.334	13.7421		116.208	12.0781
117.513	7.74948		113.596	13.1094		117.513	11.0594
118.819	6.52454		114.858	12.3696		118.819	10.0198
120.125	5.37227		116.121	11.5289		120.125	8.96822
121.431	4.30927		117.383	10.5941		121.431	7.913
122.736	3.35215		118.645	9.58477		122.736	6.86259
124.042	2.51663		119.907	8.53251		124.042	5.82599
125.348	1.80693		121.169	7.46948		125.348	4.82002
126.653	1.21911		122.432	6.42782		126.653	3.86699
127.959	0.74911		123.694	5.43939		127.959	2.98931
129.265	0.39281		124.956	4.52382		129.265	2.20941
130.57	0.14528		126.218	3.68389		130.57	1.54819
131.876	-0.00839		127.48	2.92119		131.876	1.00885
133.182	-0.08954		128.742	2.23729		133.182	0.58317
134.488	-0.11959		130.005	1.63379		134.488	0.26275
135.793	-0.11998		131.267	1.11312		135.793	0.03917
137.099	-0.11101		132.529	0.67945		137.099	-0.09678
138.405	-0.10102		133.791	0.33711		138.405	-0.16263
139.71	-0.09134		135.053	0.09047		139.71	-0.18084
141.016	-0.0832		136.316	-0.05614		141.016	-0.17392
142.322	-0.07784		137.578	-0.10639		142.322	-0.16438
143.628	-0.0763		138.84	-0.08758		143.628	-0.17276
144.933	-0.07793		140.102	-0.03134		144.933	-0.20144
146.239	-0.08119		141.364	0.03071		146.239	-0.24301
147.545	-0.08449		142.626	0.06697		147.545	-0.28996
148.85	-0.08628		143.889	0.05404		148.85	-0.33478
150.156	-0.08531		145.151	0.00503		150.156	-0.37015
151.462	-0.08291		146.413	-0.0568		151.462	-0.39031
152.767	-0.08169		147.675	-0.10821		152.767	-0.39024
154.073	-0.0843		148.937	-0.12596		154.073	-0.36495
155.379	-0.09334		150.2	-0.0915		155.379	-0.30942
156.685	-0.11089		151.462	-0.01813		156.685	-0.22038
157.99	-0.13481		152.724	0.06769		157.99	-0.1072
159.296	-0.16112		153.986	0.13943		159.296	0.01505
160.602	-0.1858		155.248	0.17056		160.602	0.13127
161.907	-0.20487		156.51	0.13735		161.907	0.22636
163.213	-0.21502		157.773	0.04579		163.213	0.28688
164.519	-0.21777		159.035	-0.08005		164.519	0.31014
165.825	-0.21658		160.297	-0.21586		165.825	0.29789
167.13	-0.2149		161.559	-0.33735		167.13	0.25189
168.436	-0.21619		162.821	-0.42109		168.436	0.17389
169.742	-0.22302		164.084	-0.45996		169.742	0.06743
171.047	-0.23252		165.346	-0.46108		171.047	-0.05337
172.353	-0.23983		166.608	-0.43203		172.353	-0.17041
173.659	-0.24006		167.87	-0.38041		173.659	-0.26562
174.964	-0.22835		169.132	-0.31382		174.964	-0.32091
176.27	-0.20115		170.394	-0.2398		176.27	-0.32198
177.576	-0.16209		171.657	-0.16588		177.576	-0.27499
178.882	-0.11726		172.919	-0.09957		178.882	-0.19297
180.187	-0.07271		174.181	-0.04838		180.187	-0.08897
181.493	-0.0345		175.443	-0.01976		181.493	0.02397
182.799	-0.00763		176.705	-0.01288		182.799	0.13394
184.104	0.00818		177.968	-0.01205		184.104	0.23468
185.41	0.01482		179.23	-7.51853e-06		185.41	0.32163
186.716	0.01418		180.492	0.04053		186.716	0.39024
188.021	0.00815		181.754	0.12682		188.021	0.43595
189.327	-0.0017		183.016	0.26902		189.327	0.4551
190.633	-0.0151		184.278	0.45844		190.633	0.4479
191.939	-0.03214		185.541	0.68327		191.939	0.41565
193.244	-0.05294		186.803	0.93171		193.244	0.35966
194.55	-0.0776		188.065	1.19195		194.55	0.28121

[truncated: 16 more sheets: Figure S4e, Figure S5b, Figure S5c, Figure S6a, Figure S6b, Figure S7a, Figure S7b, Figure S8a, Figure S8b, Figure S9, Figure S10a, Figure S10b, Figure S10c, Figure S10d, Figure S12a, Figure S12b]
